# Supplementary material for: Retrograde sulfur flow from glucosinolates to cysteine in Arabidopsis thaliana
Source: Proc Natl Acad Sci U S A. 2021 May 25;118(22):e2017890118. doi: 10.1073/pnas.2017890118 (PMC8179156; doi:10.1073/pnas.2017890118)
Supplement: Supplementary File [file pnas.2017890118.sd01.xlsx]

## Sheet: Dataset S1
Record ID	tR (min)	m/z	Annotation			Samples treated with deionised water												Samples treated with 4MSB												Samples treated with 4MSB-d5												MS/MS fragmentation
			getArabidopsis_130805(ID:Name)	getFlavonoid_Arabi_140723(ID:Name)	KNApSAcK_Arabi_all_140904(ID:Name)	DW_03h_1	DW_03h_2	DW_03h_3	DW_09h_1	DW_09h_2	DW_09h_3	DW_24h_1	DW_24h_2	DW_24h_3	DW_48h_1	DW_48h_2	DW_48h_3	4MSB_03h_1	4MSB_03h_2	4MSB_03h_3	4MSB_09h_1	4MSB_09h_2	4MSB_09h_3	4MSB_24h_1	4MSB_24h_2	4MSB_24h_3	4MSB_48h_1	4MSB_48h_2	4MSB_48h_3	4MSB-d5_03h_1	4MSB-d5_03h_2	4MSB-d5_03h_3	4MSB-d5_09h_1	4MSB-d5_09h_2	4MSB-d5_09h_3	4MSB-d5_24h_1	4MSB-d5_24h_2	4MSB-d5_24h_3	4MSB-d5_48h_1	4MSB-d5_48h_2	4MSB-d5_48h_3	#accession	Filename	ScanNr	Rt	prec	int	prec+1	int
P_0001	1.7793	84.0451				0.0264681	0.0308613	0.0343833	0.0285936	0.030301	0.0366146	0.0383355	0.0351171	0.0875247	0.0369117	0.0343671	0.0371061	0.0249444	0.0392858	0.0424156	0.0223816	0.0345942	0.0271271	0.0307215	0.0266466	0.022832	0.035015	0.0212821	0.0218914	0.0360701	0.027499	0.0330018	0.0407646	0.0285838	0.026652	0.0176351	0.0265683	0.0243116	0.0255174	0.026906	0.0220106
P_0002	2.9455	82.0646				0.0115364	0.012725	0.014298	0.0132993	0.0103953	0.0119336	0.0109614	0.0111821	0.0176927	0.0101948	0.00938503	0.0101541	0.013688	0.0121942	0.0140079	0.013294	0.0119909	0.0112274	0.0126815	0.0106951	0.0103089	0.0104272	0.00980342	0.00989492	0.0147913	0.0114744	0.0119353	0.0159335	0.011722	0.0107813	0.0106814	0.0106611	0.0107593	0.00988053	0.0105591	0.00999905
P_0003	0.7426	82.0149				0.011288	0.012725	0.014298	0.0142953	0.0141288	0.0119336	0.013066	0.0127695	0.0197787	0.0134125	0.0105675	0.0124164	0.013688	0.0121942	0.0150725	0.0145811	0.0135977	0.0126664	0.0127323	0.0106951	0.0110099	0.0135599	0.0108365	0.0108145	0.0162258	0.0114744	0.0119353	0.0159335	0.011722	0.0107813	0.0106814	0.0106611	0.0107593	0.0107435	0.0109129	0.0120356
P_0004	1.4974	76.0229				0.011288	0.012725	0.014298	0.0132993	0.0103953	0.0119336	0.0109614	0.0111821	0.0193883	0.0101948	0.00938503	0.0101541	0.013688	0.0121942	0.0140079	0.0112747	0.0119909	0.0112274	0.0126815	0.0106951	0.0103089	0.0120747	0.00980342	0.00989492	0.0147913	0.0114744	0.0119353	0.0159335	0.011722	0.0107813	0.0106814	0.0106611	0.0107593	0.00988053	0.0105591	0.00999905
P_0005	1.5268	76.0222				0.011288	0.0134158	0.0147073	0.0132993	0.0103953	0.0119336	0.0109614	0.0111821	0.0178274	0.0101948	0.00938503	0.0101541	0.013688	0.0121942	0.0140079	0.0112747	0.0119909	0.0112274	0.0132903	0.0106951	0.010845	0.0104272	0.0105535	0.0104115	0.0147913	0.0114744	0.0119353	0.0159335	0.011722	0.0107813	0.0132614	0.0106611	0.0107593	0.00988053	0.0116572	0.0115217
P_0006	2.3446	74.0941				0.011288	0.012725	0.014298	0.0132993	0.0103953	0.0119336	0.0109614	0.0111821	0.015342	0.0101948	0.00938503	0.0101541	0.013688	0.0121942	0.0140079	0.0112747	0.0119909	0.0112274	0.0126815	0.0106951	0.0103089	0.0104272	0.00980342	0.00989492	0.0147913	0.0114744	0.0119353	0.0159335	0.011722	0.0107813	0.0141487	0.0132116	0.0145896	0.0141543	0.0126629	0.0188917
P_0007	0.957	74.0926				0.011288	0.012725	0.014298	0.0132993	0.0103953	0.0119336	0.0109614	0.0111821	0.015342	0.0101948	0.00938503	0.0101541	0.013688	0.0121942	0.0140079	0.0112747	0.0119909	0.0112274	0.0126815	0.0106951	0.0103089	0.0104272	0.00980342	0.00989492	0.0147913	0.0114744	0.0119353	0.0159335	0.0145833	0.0136466	0.0209995	0.0171394	0.0194331	0.0224683	0.0149451	0.0156543
P_0008	2.6714	73.0657				0.011288	0.012725	0.014298	0.0132993	0.0108903	0.0119336	0.0134796	0.0111821	0.0180115	0.0126575	0.00938503	0.0101541	0.013688	0.0121942	0.0140079	0.0117099	0.0119909	0.0124305	0.0129098	0.0106951	0.0103089	0.0164959	0.0104499	0.00989492	0.0147913	0.0114744	0.012365	0.0159335	0.011722	0.0117474	0.0120486	0.0109857	0.0107593	0.0128275	0.0105591	0.00999905
P_0009	1.2855	72.0826				0.011288	0.0139795	0.014298	0.0132993	0.0103953	0.0119336	0.0109614	0.0111821	0.0218781	0.0101948	0.00938503	0.0101541	0.013688	0.0121942	0.0140079	0.0112747	0.0119909	0.0112274	0.0126815	0.0106951	0.0103089	0.0104272	0.00980342	0.00989492	0.0147913	0.0114744	0.0121501	0.0159335	0.011722	0.0107813	0.0106814	0.0106611	0.0107593	0.0111884	0.0105591	0.0153807
P_0010	0.9658	72.0822				0.011288	0.012725	0.014298	0.0132993	0.0103953	0.0119336	0.0109614	0.0111821	0.015342	0.0101948	0.00938503	0.0101541	0.013688	0.0121942	0.0140079	0.0114563	0.0143411	0.0146629	0.0212036	0.0177677	0.0192896	0.0199995	0.0156268	0.018183	0.0147913	0.0114744	0.0119353	0.0159335	0.011722	0.0107813	0.0106814	0.0106611	0.0107593	0.00988053	0.0105591	0.00999905
P_0011	2.3502	72.0813				0.011288	0.012725	0.014298	0.0132993	0.0103953	0.0119336	0.0109614	0.0111821	0.015342	0.0101948	0.00938503	0.0101541	0.013688	0.0121942	0.0140079	0.0112747	0.0119909	0.0112274	0.0140366	0.0106951	0.0115872	0.0170335	0.0105878	0.010825	0.0147913	0.0114744	0.0119353	0.0159335	0.011722	0.0107813	0.0106814	0.0106611	0.0107593	0.00988053	0.0105591	0.00999905
P_0012	1.0128	72.08				0.011288	0.012725	0.014298	0.0132993	0.0103953	0.0119336	0.0109614	0.0111821	0.015342	0.0101948	0.00938503	0.0101541	0.013688	0.0121942	0.0140079	0.0117453	0.0119909	0.0112274	0.0126815	0.0119759	0.0141404	0.0104272	0.00980342	0.0103156	0.0147913	0.0114744	0.0119353	0.0159335	0.011722	0.0107813	0.0106814	0.0106611	0.0107593	0.00991436	0.0105591	0.00999905
P_0013	0.8863	70.0656				0.011288	0.012725	0.014298	0.0132993	0.0103953	0.0119336	0.0109614	0.0111821	0.0173512	0.0101948	0.00938503	0.0101541	0.013688	0.0121942	0.0140079	0.0112747	0.0119909	0.0112274	0.0126815	0.0106951	0.0103089	0.0104272	0.0110308	0.00989492	0.0147913	0.0114744	0.0119353	0.0166027	0.01221	0.0107813	0.0106814	0.0106611	0.0107593	0.00988053	0.0127966	0.0101146
P_0014	0.9725	70.0656				0.011288	0.012725	0.014298	0.0132993	0.0103953	0.0119336	0.0109614	0.0111821	0.015342	0.0101948	0.00938503	0.0101541	0.013688	0.0121942	0.0140079	0.0113898	0.0124453	0.0141824	0.0162941	0.011866	0.0115425	0.0139517	0.0114696	0.0111268	0.0147913	0.0114744	0.0119353	0.0159335	0.011722	0.0107813	0.0106814	0.0106611	0.0107593	0.00988053	0.0105591	0.00999905
P_0015	0.7461	68.9828				0.0123948	0.0162379	0.0143838	0.0157201	0.0113715	0.0179771	0.0148301	0.0173166	0.0279531	0.0154145	0.0147756	0.015569	0.0148922	0.0133161	0.0144334	0.0138291	0.0143362	0.0138201	0.0133917	0.0135906	0.0136078	0.0154869	0.0140979	0.0132841	0.0173198	0.0140217	0.0142985	0.0176862	0.0137503	0.01405	0.0154038	0.013467	0.0154933	0.0144716	0.0169187	0.0129261
P_0016	1.0815	98.9842			C00007530:Sulfate;C00007408:Phosphate;	0.011288	0.012725	0.014298	0.0132993	0.0115402	0.0119336	0.0153176	0.0111821	0.015342	0.0103413	0.0101844	0.0102903	0.0156471	0.0121942	0.0165489	0.0140567	0.0119909	0.0112274	0.0187529	0.0106951	0.0103089	0.0104272	0.00980342	0.00989492	0.0147913	0.0114744	0.0119929	0.0201261	0.0190029	0.0107813	0.0147106	0.0163628	0.0107593	0.00988053	0.0116314	0.0114322
P_0017	3.5238	96.0798				0.011288	0.012725	0.014298	0.0132993	0.0103953	0.0119336	0.0109614	0.0111821	0.0197989	0.0101948	0.00938503	0.0101541	0.013688	0.0121942	0.0140079	0.0112747	0.0119909	0.0112274	0.0126815	0.0106951	0.0103089	0.0104272	0.00980342	0.00989492	0.0147913	0.0114744	0.0119353	0.0159335	0.0152882	0.0107813	0.0106814	0.0106611	0.0107593	0.00988053	0.0105591	0.00999905
P_0018	0.987	95.0135				0.011288	0.0171809	0.0191047	0.0132993	0.0127446	0.0138288	0.0109614	0.0111821	0.015342	0.0101948	0.00938503	0.0101541	0.013688	0.0127064	0.0156721	0.0112747	0.0119909	0.0130462	0.0126815	0.0106951	0.0103089	0.0104272	0.00980342	0.00989492	0.0170519	0.0142973	0.0168725	0.0159335	0.0143242	0.0107813	0.0106814	0.0106611	0.0107593	0.00988053	0.0105591	0.00999905
P_0019	5.4577	93.0704				0.011288	0.0135946	0.014298	0.0132993	0.011019	0.012318	0.0109614	0.0111821	0.0197231	0.0101948	0.0105112	0.0115906	0.014468	0.0126074	0.0170035	0.0112747	0.0119909	0.0134645	0.0126815	0.0106951	0.0103089	0.0104272	0.00980342	0.00989492	0.0147913	0.0162019	0.0137495	0.0159335	0.011722	0.0107813	0.0106814	0.0106611	0.0107593	0.00988053	0.0105591	0.00999905
P_0020	2.6728	89.0603				0.011288	0.0133693	0.0154132	0.0156134	0.0145534	0.0132224	0.0147102	0.0111821	0.0203923	0.0157407	0.0131766	0.0101541	0.013688	0.0142916	0.0140079	0.0119512	0.0126409	0.0113845	0.0126815	0.0106951	0.0118751	0.019983	0.00980342	0.00989492	0.0147913	0.0137901	0.012942	0.0159335	0.011722	0.0107813	0.0154025	0.0123759	0.0136427	0.0183038	0.0105591	0.00999905
P_0021	0.8839	87.0558				0.0157236	0.0130988	0.0195589	0.0148686	0.0121748	0.0151038	0.0142922	0.0180479	0.0193505	0.0173494	0.0155604	0.0135955	0.0154313	0.0121942	0.0194927	0.0138525	0.0136598	0.0142588	0.0146265	0.0143864	0.0147005	0.0142721	0.0178477	0.0162389	0.0157569	0.0162456	0.0133437	0.0195026	0.0128289	0.0146044	0.011941	0.0118238	0.0121149	0.0130225	0.0162254	0.0166406
P_0022	0.7465	86.9934				0.0565319	0.0614797	0.0682392	0.0768499	0.049908	0.0650317	0.0656126	0.0614094	0.113847	0.0641377	0.0608635	0.0694749	0.0676689	0.0570658	0.0716892	0.0500069	0.0625878	0.0534074	0.0695982	0.0575441	0.055943	0.0696347	0.062627	0.0631354	0.0711401	0.0585898	0.0675006	0.0820973	0.0581826	0.0547153	0.0545773	0.059175	0.0576433	0.0616029	0.0654162	0.059345	ATH001p0038724	1_H-48h_FDDAp.TXT_11	2	0.751	86.9938	2021	87.9959	193
P_0023	2.0146	86.0976				0.013054	0.012725	0.0179216	0.0162465	0.0107487	0.013442	0.0158115	0.0171722	0.015342	0.017168	0.0202339	0.0188428	0.0190944	0.0121942	0.0140079	0.011861	0.0119909	0.0137518	0.0134171	0.0132182	0.012247	0.0140063	0.0201	0.0160802	0.0255594	0.0136064	0.0180701	0.0171205	0.011722	0.0107813	0.0106814	0.0152287	0.0107659	0.014303	0.0234179	0.00999905	ATH001p0069595	2_D-24h_FDDAp.TXT_3	206	1.986	86.0969	1739	87.0985	95
P_0024	1.9665	86.0972				0.0876298	0.0913186	0.089461	0.0794966	0.0676343	0.0746856	0.0800545	0.0934162	0.159745	0.0775263	0.0867952	0.0900801	0.115589	0.0762896	0.0912446	0.0667624	0.0602933	0.0675332	0.0856813	0.0716071	0.0701615	0.075752	0.0873635	0.0909172	0.106034	0.081124	0.0830384	0.100173	0.0744609	0.0617793	0.0653778	0.0754232	0.0771319	0.0767354	0.100684	0.0951444	ATH001p0074431	2_D-48h_FDDAp.TXT_3	183	1.944	86.0975	2070	87.1012	278
P_0025	3.6125	86.097				0.011288	0.012725	0.014298	0.0132993	0.0103953	0.0119336	0.0109614	0.0111821	0.015342	0.0101948	0.00938503	0.0101541	0.013688	0.0121942	0.0140079	0.0112747	0.0119909	0.0112274	0.0126815	0.0106951	0.0103089	0.0114837	0.00980342	0.00989492	0.0147913	0.0114744	0.0119353	0.0159335	0.011722	0.0107813	0.0106814	0.0106611	0.0107593	0.00988053	0.0105591	0.00999905
P_0026	1.9026	86.097				0.0545876	0.0614566	0.0529824	0.0677579	0.0525163	0.0636285	0.0587187	0.0677903	0.1372	0.0653856	0.06133	0.0827107	0.0603131	0.0529329	0.064442	0.0511387	0.0444844	0.0598515	0.0668854	0.0566421	0.0621689	0.0746272	0.0776398	0.0741234	0.0605009	0.0518681	0.0577146	0.0674932	0.0444096	0.0494187	0.0568504	0.0636053	0.0578791	0.0625361	0.0767313	0.0857185	ATH001p0121683	3_D-09h_FDDAp.TXT_3	193	1.909	86.0984	1293	87.1024	18
P_0027	0.7494	84.9604				0.0200328	0.0259987	0.0269374	0.0235929	0.0189427	0.0245945	0.0225388	0.0228926	0.0667378	0.0272707	0.0251331	0.0277507	0.026634	0.0194652	0.0234735	0.0185884	0.0207039	0.0188869	0.0258192	0.0245131	0.0229471	0.0251088	0.0255578	0.0260724	0.0299278	0.0191852	0.024131	0.0326489	0.0170406	0.0198552	0.0202519	0.0177401	0.0242344	0.0220012	0.0248984	0.021999
P_0028	2.4309	84.0811				0.011288	0.014761	0.0200617	0.0132993	0.0121617	0.0119336	0.0109614	0.0111821	0.015342	0.0101948	0.00938503	0.0101541	0.013688	0.0169713	0.0154994	0.0112747	0.0119909	0.0117427	0.0126815	0.0106951	0.0103089	0.0104272	0.00980342	0.00989492	0.0147913	0.0161599	0.0119353	0.0159335	0.0120033	0.0107813	0.0106814	0.0106611	0.0107593	0.00988053	0.0105591	0.00999905
P_0029	0.8937	84.0452				0.514263	0.547675	0.567228	0.607293	0.385338	0.510493	0.446567	0.469221	0.590713	0.38534	0.344477	0.40984	0.593292	0.483346	0.608851	0.498851	0.499939	0.442028	0.50729	0.397543	0.371818	0.398989	0.39211	0.37626	0.635147	0.483724	0.488348	0.697426	0.516157	0.438527	0.424145	0.400034	0.380056	0.353809	0.381004	0.391576	ATH001p0152057	3_H-48h_FDDAp.TXT_6	11	0.895	84.0452	12498	85.0486	783
P_0030	1.7074	84.0452				0.011288	0.0152657	0.014298	0.0162195	0.0203009	0.0215963	0.0163154	0.019064	0.0347605	0.0159223	0.0148326	0.0167074	0.0194273	0.0173012	0.0192847	0.0125065	0.0139564	0.0139434	0.0190178	0.0112261	0.0132169	0.0113453	0.00980342	0.013141	0.0147913	0.0168516	0.0119353	0.0159335	0.0151102	0.0107813	0.0106814	0.0129873	0.0107593	0.0121517	0.012331	0.00999905
P_0031	0.9898	84.0451				0.0504445	0.0443249	0.0552926	0.0517161	0.0340472	0.0366865	0.0382429	0.0359443	0.0631024	0.0324464	0.0244857	0.0313554	0.0531047	0.0475343	0.0580698	0.0431661	0.0353834	0.0353776	0.0422499	0.0296211	0.0299455	0.0262951	0.0290907	0.0238423	0.048694	0.0452172	0.0387231	0.0569095	0.0412099	0.0356368	0.0344953	0.0299436	0.033729	0.0276718	0.0262816	0.0317166	ATH001p0100464	2_W-03h_FDDAp.TXT_8	12	0.945	84.0458	1891	85.049	54
P_0032	3.0085	103.058				0.011288	0.012725	0.014298	0.0132993	0.0103953	0.0119336	0.0109614	0.0111821	0.015342	0.0101948	0.00938503	0.0101541	0.013688	0.0121942	0.0140079	0.0112747	0.0119909	0.0112274	0.0202692	0.0177378	0.020783	0.025651	0.0190491	0.0170443	0.0147913	0.0114744	0.0119353	0.0159335	0.011722	0.0107813	0.0106814	0.0106611	0.0107593	0.00988053	0.0105591	0.00999905
P_0033	3.3854	103.058				0.011288	0.012725	0.014298	0.0132993	0.0103953	0.0119336	0.0109614	0.0111821	0.015342	0.0101948	0.00938503	0.0101541	0.013688	0.0121942	0.0140079	0.0112747	0.0119909	0.0112274	0.0126815	0.0129168	0.0103089	0.016781	0.00988185	0.0113363	0.0147913	0.0114744	0.0119353	0.0159335	0.011722	0.0107813	0.0106814	0.0106611	0.0107593	0.00988053	0.0105591	0.00999905
P_0034	2.1599	103.058				0.011288	0.012725	0.014298	0.0132993	0.0103953	0.0119336	0.0109614	0.0111821	0.015342	0.0101948	0.00938503	0.0101541	0.0200902	0.0276437	0.0283982	0.0494776	0.055654	0.0825646	0.0480892	0.0982348	0.0103089	0.0716572	0.0732003	0.00989492	0.0147913	0.0114744	0.0119353	0.0159335	0.011722	0.0107813	0.0106814	0.0106611	0.0107593	0.00988053	0.0105591	0.00999905	ATH001p0142317	3_H-09h_FDDAp.TXT_5	51	2.118	103.057	1721	104.063	156
P_0035	2.1139	103.058				0.0207355	0.012725	0.014298	0.0132993	0.0103953	0.0119336	0.0109614	0.0111821	0.015342	0.0101948	0.00938503	0.0101541	0.106524	0.136308	0.150436	0.222166	0.27049	0.258911	0.316727	0.295319	0.291045	0.262981	0.231893	0.241546	0.0147913	0.0114744	0.0119353	0.0159335	0.011722	0.0107813	0.0106814	0.0106611	0.0107593	0.00988053	0.0105591	0.00999905	ATH001p0142317	3_H-09h_FDDAp.TXT_5	51	2.118	103.057	1721	104.063	156
P_0036	2.2428	103.058				0.011288	0.012725	0.014298	0.0132993	0.0103953	0.0119336	0.0109614	0.0111821	0.015342	0.0101948	0.00938503	0.0101541	0.013688	0.0155549	0.0140079	0.0112747	0.0167887	0.0155229	0.028444	0.0223281	0.0212662	0.015195	0.0156756	0.0182034	0.0147913	0.0114744	0.0119353	0.0159335	0.011722	0.0107813	0.0106814	0.0106611	0.0107593	0.00988053	0.0105591	0.00999905	ATH001p0147072	3_H-24h_FDDAp.TXT_5	86	2.218	103.057	1066	104.054	20
P_0037	2.9451	103.055				0.0167966	0.0138	0.0165285	0.0132993	0.0119546	0.013528	0.0109614	0.0111821	0.0214495	0.0101948	0.00938503	0.0101541	0.013688	0.0121942	0.0182788	0.0112747	0.0119909	0.0112274	0.0126815	0.0106951	0.0103089	0.0104272	0.00980342	0.00989492	0.0147913	0.0158806	0.0167179	0.0159335	0.011722	0.0107813	0.0106814	0.0106611	0.0107593	0.00988053	0.0105591	0.00999905
P_0038	2.3506	103.055				0.011288	0.0164238	0.0157278	0.0137249	0.0146482	0.0192678	0.0149274	0.0142683	0.0331183	0.0155538	0.0145153	0.017917	0.013688	0.0121942	0.0140079	0.0112747	0.0119909	0.0112274	0.0126815	0.0106951	0.0103089	0.0104272	0.00980342	0.00989492	0.0147913	0.0118645	0.016682	0.0159335	0.0134898	0.0107813	0.0108523	0.0120257	0.0107593	0.0185657	0.0222542	0.0202268
P_0039	0.9889	102.126				0.011288	0.012725	0.014298	0.0132993	0.0103953	0.0119336	0.0109614	0.0111821	0.015342	0.0101948	0.00938503	0.0101541	0.013688	0.0121942	0.0140079	0.0112747	0.0119909	0.0112274	0.0126815	0.0108457	0.0103089	0.0104272	0.00980342	0.0111869	0.0147913	0.0114744	0.0119353	0.0159335	0.011722	0.0107813	0.0106814	0.0106611	0.0107593	0.00988053	0.0105591	0.00999905
P_0040	0.8673	102.056			C00007566:1-Aminocyclopropane-1-carboxylate;	0.0257593	0.0206225	0.0254802	0.0335453	0.0103953	0.0165524	0.0207925	0.0212794	0.0282658	0.0241969	0.0164876	0.0173036	0.0286243	0.0148284	0.0140079	0.0242623	0.0233048	0.0180302	0.0322316	0.0239796	0.0143587	0.017632	0.0120962	0.00989492	0.0228065	0.0292723	0.0214408	0.0459278	0.0356119	0.0112291	0.0197026	0.0218509	0.0187778	0.0283846	0.0227768	0.0597388
P_0041	0.8039	102.055			C00007566:1-Aminocyclopropane-1-carboxylate;	0.0280862	0.0222425	0.0271723	0.0300997	0.022579	0.0256463	0.027259	0.0255245	0.033501	0.0273324	0.0233664	0.0244907	0.0360547	0.0245829	0.0247522	0.0255743	0.0229023	0.0219799	0.0263763	0.0231706	0.0228599	0.0290378	0.0230135	0.022621	0.0349036	0.0202771	0.023414	0.0409394	0.0270697	0.0166384	0.0262463	0.0221477	0.0271131	0.0260422	0.0241011	0.0245102
P_0042	0.9141	102.055			C00007566:1-Aminocyclopropane-1-carboxylate;	0.0170334	0.0169897	0.025471	0.0259896	0.0144094	0.0280365	0.0172128	0.0179462	0.026476	0.0211105	0.0176314	0.0233949	0.013688	0.0173757	0.0235122	0.0168781	0.0222786	0.0123813	0.029077	0.0201674	0.0103089	0.0252997	0.0135813	0.0172593	0.02302	0.0177728	0.0119353	0.0250908	0.0194484	0.027007	0.0188173	0.0155134	0.0142749	0.0100826	0.0183853	0.0228391
P_0043	0.8936	101.071				0.111871	0.131293	0.128653	0.129592	0.106224	0.112061	0.104301	0.107201	0.127185	0.0871592	0.0778576	0.092387	0.139595	0.110841	0.13341	0.112903	0.105639	0.0993376	0.110533	0.0897099	0.0831844	0.0952997	0.0861979	0.0839441	0.137349	0.109657	0.105984	0.154829	0.120369	0.0988815	0.103129	0.0929137	0.0895691	0.0880527	0.0889139	0.0875133	ATH001p0043582	1_W-03h_FDDAp.TXT_11	7	0.889	101.071	2274	102.055	1190
P_0044	0.9787	101.069				0.0137908	0.0176409	0.0176674	0.0177192	0.013698	0.0143311	0.011776	0.0130416	0.021502	0.0101948	0.00938503	0.0101541	0.017983	0.0143836	0.0184253	0.0128654	0.0129461	0.0114876	0.0187041	0.0202824	0.0185125	0.0163222	0.0147051	0.0117831	0.0176667	0.0146343	0.0119353	0.0177114	0.0140244	0.0107813	0.0106814	0.0106611	0.0110493	0.00988053	0.0105591	0.00999905	ATH001p0004843	1_D-03h_FDDAp.TXT_10	10	0.935	101.071	2506	102.056	1077
P_0045	1.0065	98.9856			C00007408:Phosphate;	0.0121489	0.0134144	0.014298	0.0132993	0.0103953	0.0119336	0.0175007	0.0129517	0.015342	0.0174645	0.00938503	0.0109293	0.013688	0.0127301	0.0156671	0.0112747	0.0119909	0.0112274	0.0126815	0.0106951	0.010373	0.0164519	0.00980342	0.00989492	0.0147913	0.0150747	0.0119353	0.0205223	0.011722	0.0107813	0.0106814	0.0106611	0.0116434	0.0111899	0.0111945	0.00999905
P_0046	0.975	98.9854			C00007408:Phosphate;	0.018815	0.012725	0.0179504	0.0132993	0.0139727	0.0157498	0.0169956	0.0134728	0.015342	0.0161913	0.0192912	0.0177505	0.01889	0.0131515	0.0140079	0.0112747	0.0150266	0.0112274	0.0215079	0.0106951	0.0113167	0.017351	0.00980342	0.00989492	0.0232245	0.01388	0.0119353	0.0207041	0.0118752	0.0175773	0.013665	0.0106611	0.0153528	0.0157059	0.0105591	0.00999905	ATH001p0024340	1_H-03h_FDDAp.TXT_11	9	0.935	98.9843	1047	99.9877	0
P_0047	0.9182	98.9851			C00007408:Phosphate;	0.0372759	0.0321766	0.0313267	0.0377387	0.0219104	0.0287451	0.0398534	0.0298115	0.0293777	0.0314638	0.00938503	0.030048	0.0345961	0.0161155	0.0140079	0.031376	0.0269518	0.0298031	0.0358476	0.0298172	0.029501	0.0332891	0.0322938	0.0251255	0.0488188	0.0263815	0.0119353	0.0476877	0.0307918	0.020413	0.0271872	0.026079	0.025132	0.029981	0.0297364	0.0311605	ATH001p0024340	1_H-03h_FDDAp.TXT_11	9	0.935	98.9843	1047	99.9877	0
P_0048	0.7472	110.009				0.523056	0.571794	0.562581	0.595741	0.479167	0.570554	0.521337	0.52689	0.947858	0.557689	0.52372	0.580882	0.610439	0.518479	0.604309	0.502609	0.50833	0.448485	0.572723	0.510762	0.497952	0.586568	0.556597	0.550807	0.657099	0.499821	0.519056	0.732369	0.528885	0.491521	0.505178	0.485766	0.519702	0.51878	0.546929	0.543932	ATH001p0095861	2_W-03h_FDDAp.TXT_2	120	0.738	110.009	17954	111.01	2720
P_0049	0.8038	110.009				0.011288	0.0390061	0.0311859	0.0132993	0.0109982	0.0119336	0.0244111	0.0250543	0.0453635	0.0124001	0.0186187	0.0219531	0.0309977	0.0134996	0.0279837	0.0126953	0.0180119	0.0324599	0.028271	0.037202	0.0103089	0.0342996	0.0431706	0.0242731	0.025476	0.0265249	0.0119353	0.0159335	0.011722	0.0143607	0.0312071	0.0201656	0.0172705	0.0227727	0.0391868	0.010799	ATH001p0091173	2_H-48h_FDDAp.TXT_2	125	0.766	110.009	18285	111.01	3526
P_0050	2.2232	108.09				0.011288	0.012725	0.014298	0.0132993	0.0103953	0.0119336	0.0109614	0.0111821	0.015342	0.0101948	0.00938503	0.0101541	0.013688	0.0121942	0.0140079	0.0112747	0.0119909	0.0112274	0.0126815	0.0106951	0.0103089	0.0104272	0.00980342	0.00989492	0.0147913	0.0114744	0.0119353	0.0162906	0.0131052	0.0176127	0.0134984	0.0172152	0.018401	0.0194523	0.0140487	0.0188023	ATH001p0070838	2_D-24h_FDDAp.TXT_4	104	2.178	108.088	1302	109.094	50
P_0051	2.0995	108.09				0.011288	0.012725	0.014298	0.0132993	0.0103953	0.0119336	0.0109614	0.0111821	0.015342	0.0101948	0.00938503	0.0101541	0.013688	0.0121942	0.0140079	0.0112747	0.0119909	0.0112274	0.0126815	0.0106951	0.0103089	0.0104272	0.00980342	0.00989492	0.151046	0.131117	0.170271	0.339662	0.320645	0.310889	0.343586	0.374779	0.396179	0.299915	0.343954	0.32969	ATH001p0072397	2_D-48h_FDDAp.TXT_2	291	2.095	108.089	4240	109.093	381
P_0052	2.1581	108.089				0.011288	0.012725	0.014298	0.0132993	0.0103953	0.0119336	0.0109614	0.0111821	0.015342	0.0101948	0.00938503	0.0101541	0.013688	0.0121942	0.0140079	0.0112747	0.0119909	0.0112274	0.0126815	0.0106951	0.0103089	0.0104272	0.00980342	0.00989492	0.0174729	0.0191437	0.0163514	0.0419688	0.0589503	0.0310686	0.0470834	0.0520163	0.0560775	0.0269738	0.0427135	0.00999905	ATH001p0069607	2_D-24h_FDDAp.TXT_3	222	2.118	108.089	10173	109.091	590
P_0053	2.9821	108.089				0.011288	0.012725	0.014298	0.0132993	0.0103953	0.0119336	0.0109614	0.0111821	0.015342	0.0101948	0.00938503	0.0101541	0.013688	0.0121942	0.0140079	0.0112747	0.0119909	0.0112274	0.0126815	0.0106951	0.0103089	0.0104272	0.00980342	0.00989492	0.0147913	0.0114744	0.0119353	0.0159335	0.014624	0.0107813	0.0234135	0.0222391	0.0224869	0.0267014	0.0194578	0.0238812
P_0054	2.1034	107.083				0.011288	0.012725	0.014298	0.0132993	0.0103953	0.0119336	0.0109614	0.0111821	0.015342	0.0101948	0.00938503	0.0101541	0.013688	0.0121942	0.0140079	0.0112747	0.0119909	0.0112274	0.0126815	0.0106951	0.0103089	0.0104272	0.00980342	0.00989492	0.0231291	0.0233196	0.0265802	0.0541893	0.0501231	0.0442943	0.0531691	0.0654346	0.0617243	0.0486495	0.0450562	0.0444391
P_0055	7.6853	105.07				0.0130038	0.012725	0.014298	0.0132993	0.0103953	0.0119336	0.0118879	0.0653711	0.0351332	0.0101948	0.0236399	0.0290372	0.013688	0.0121942	0.0140079	0.0132083	0.0119909	0.0112274	0.0126815	0.0294449	0.0243308	0.0105107	0.0997042	0.0592114	0.0147913	0.0114744	0.0119353	0.0159335	0.011722	0.0132881	0.0106814	0.0568205	0.0713923	0.00988053	0.0593963	0.065647	ATH001p0071793	2_D-24h_FDDAp.TXT_6	101	7.684	105.071	1465	106.073	155
P_0056	0.7459	105.004				0.0519416	0.0603483	0.0550262	0.0481914	0.0394396	0.0586658	0.0522162	0.0515233	0.0732268	0.0505585	0.0502915	0.0523328	0.0584533	0.0510728	0.053211	0.0467457	0.0617765	0.0386038	0.0533457	0.0455381	0.0416141	0.0507279	0.0447378	0.0471838	0.0573003	0.0476765	0.0558887	0.067811	0.0474877	0.0502409	0.0435821	0.0452182	0.0395558	0.0555847	0.0564695	0.0508467	ATH001p0091059	2_H-24h_FDDAp.TXT_11	1	0.726	105.003	1086	106.003	107
P_0057	0.9551	104.108	T039:Choline;			0.133492	0.135483	0.150804	0.144079	0.136616	0.139477	0.110371	0.116258	0.208361	0.118686	0.102921	0.103932	0.117874	0.121456	0.134098	0.100024	0.103913	0.0960077	0.0912401	0.0717188	0.0761916	0.0696181	0.08259	0.0724766	0.154963	0.130701	0.129754	0.12673	0.119976	0.0974007	0.0715263	0.0819338	0.077056	0.058403	0.0682942	0.0768048	ATH001p0165473	3_W-24h_FDDAp.TXT_4	16	0.928	104.107	8428	105.109	445
P_0058	0.8448	104.108	T039:Choline;			0.0504537	0.012725	0.22052	0.308692	0.178077	0.0119336	0.0109614	0.11614	0.015342	0.185112	0.00938503	0.174541	0.281499	0.117513	0.271582	0.0112747	0.0648279	0.0112274	0.0620682	0.223512	0.157479	0.189817	0.122081	0.00989492	0.247243	0.0114744	0.181841	0.150682	0.011722	0.0107813	0.124927	0.16237	0.0107593	0.00988053	0.146294	0.00999905	ATH001p0156826	3_W-03h_FDDAp.TXT_6	12	0.878	104.108	17195	105.11	1085
P_0059	0.8856	104.108	T039:Choline;			0.601775	0.721697	0.735684	0.678969	0.523149	0.598138	0.533131	0.588257	0.761335	0.456669	0.394505	0.440613	0.664487	0.627457	0.759559	0.573949	0.589483	0.58967	0.590918	0.497598	0.486612	0.464307	0.411493	0.445334	0.71881	0.638549	0.599097	0.797049	0.613652	0.546635	0.474774	0.50445	0.517001	0.402513	0.474998	0.458487	ATH001p0156826	3_W-03h_FDDAp.TXT_6	12	0.878	104.108	17195	105.11	1085
P_0060	1.0051	104.107	T039:Choline;			0.0724293	0.076201	0.0975557	0.0909413	0.0740521	0.0807135	0.0711351	0.0549818	0.129734	0.0566219	0.0323978	0.0510712	0.0822539	0.0854412	0.0864484	0.0653059	0.0601057	0.0620439	0.0678018	0.0456558	0.0480632	0.0513503	0.0404036	0.0413838	0.0799694	0.0671864	0.0642341	0.0813239	0.0662672	0.0762712	0.0587707	0.0552601	0.0511139	0.0466303	0.0520368	0.0524416	ATH001p0067219	2_D-09h_FDDAp.TXT_8	14	0.966	104.108	3002	105.109	150
P_0061	1.0608	104.107	T039:Choline;			0.011288	0.0158592	0.0209357	0.0132993	0.0103953	0.0119336	0.0109614	0.0111821	0.015342	0.0101948	0.00938503	0.0101541	0.013688	0.0121942	0.0140079	0.0112747	0.0119909	0.0112274	0.0126815	0.0106951	0.0103089	0.0104272	0.00980342	0.00989492	0.0147913	0.0114744	0.0119353	0.0159335	0.011722	0.0107813	0.0106814	0.0106611	0.0107593	0.00988053	0.0105591	0.00999905	ATH001p0081384	2_H-03h_FDDAp.TXT_7	20	1.076	104.107	1104	105.107	37
P_0062	1.1206	104.107	T039:Choline;			0.011288	0.012725	0.014298	0.014398	0.0103953	0.0119336	0.0109614	0.0111821	0.0194133	0.0101948	0.00938503	0.0101541	0.013688	0.0121942	0.0140079	0.0112747	0.0119909	0.0112274	0.0126815	0.0106951	0.0103089	0.0104272	0.00980342	0.00989492	0.0147913	0.0116416	0.0119353	0.0159335	0.011722	0.0107813	0.0106814	0.0106611	0.0107593	0.00988053	0.0105591	0.00999905	ATH001p0081384	2_H-03h_FDDAp.TXT_7	20	1.076	104.107	1104	105.107	37
P_0063	1.4523	104.053				0.011288	0.012725	0.014298	0.0132993	0.0103953	0.0119336	0.0109614	0.0111821	0.0164559	0.0101948	0.00938503	0.0101541	0.013688	0.0129502	0.0140079	0.0112747	0.0119909	0.0112274	0.0126815	0.0106951	0.0103089	0.0104272	0.00980342	0.00989492	0.0147974	0.0160358	0.0119353	0.0159335	0.011722	0.0107813	0.0106814	0.0106611	0.0107593	0.00988053	0.0105591	0.00999905
P_0064	0.7465	114.988				0.0842755	0.0975413	0.110445	0.101059	0.0776656	0.105413	0.0870027	0.100609	0.181304	0.110657	0.0922306	0.0996082	0.105864	0.0897369	0.112338	0.0858603	0.0994626	0.0797368	0.0944507	0.092941	0.0880659	0.104165	0.108353	0.105397	0.126627	0.091956	0.0935617	0.121765	0.0921483	0.0856871	0.0938149	0.0856366	0.0835776	0.100875	0.10052	0.0896232	ATH001p0019401	1_D-48h_FDDAp.TXT_9	4	0.779	114.988	3091	115.989	426
P_0065	3.4581	114.128				0.0173988	0.0142026	0.014298	0.014044	0.0103953	0.0119336	0.0109614	0.0111821	0.016808	0.0101948	0.00938503	0.0101541	0.0276001	0.0121942	0.0162212	0.0138466	0.0140102	0.0112274	0.0126815	0.0106951	0.0103888	0.0104272	0.00980342	0.00989492	0.021801	0.0117461	0.0159869	0.0260353	0.011722	0.0107813	0.0108523	0.0106611	0.0107593	0.00988053	0.0105591	0.00999905
P_0066	0.76	114.102				0.0507128	0.0885355	0.0763183	0.0769245	0.0574577	0.0671758	0.0604452	0.0697344	0.0560564	0.0597079	0.061059	0.0604888	0.0644704	0.0596517	0.077723	0.0722171	0.0687668	0.0681856	0.0859736	0.071923	0.0699273	0.070747	0.0558942	0.0763012	0.0583591	0.0747451	0.0604479	0.0695352	0.0766505	0.0691779	0.0614434	0.069323	0.0590837	0.0615185	0.0752482	0.0672839	ATH001p0076112	2_D-48h_FDDAp.TXT_5	5	0.762	114.099	2434	115.101	85
P_0067	0.8081	114.101				0.0184503	0.0433542	0.0267903	0.023271	0.0292142	0.0271307	0.0265652	0.0215708	0.0271227	0.0220072	0.0260059	0.0232258	0.0279279	0.0229991	0.0383257	0.0371425	0.0290572	0.0338538	0.0412258	0.0324258	0.02942	0.0312494	0.0243004	0.0380621	0.0256186	0.031204	0.027666	0.0300078	0.0292431	0.0375803	0.0292586	0.0320424	0.0251811	0.0265674	0.0341372	0.0291772	ATH001p0076112	2_D-48h_FDDAp.TXT_5	5	0.762	114.099	2434	115.101	85
P_0068	0.867	114.1				0.011288	0.012725	0.014298	0.0132993	0.0117258	0.0119336	0.0109614	0.0111821	0.0269975	0.0101948	0.00938503	0.0103581	0.013688	0.0121942	0.0140079	0.0131524	0.0119909	0.0112274	0.0153193	0.0106951	0.0104715	0.0124918	0.0107869	0.0115795	0.0147913	0.0114744	0.0119353	0.0159335	0.011722	0.0107813	0.0106814	0.0115566	0.0107593	0.00988053	0.0123514	0.0135963	ATH001p0113572	2_W-48h_FDDAp.TXT_4	12	0.82	114.101	1434	115.088	237
P_0069	1.8427	114.056			C00007606:L-delta1-Pyrroline-5-carboxylate;	0.011288	0.012725	0.0265029	0.0132993	0.0103953	0.0119336	0.0109614	0.0111821	0.0194988	0.0101948	0.00938503	0.0101541	0.013688	0.0121942	0.0140079	0.0112747	0.0119909	0.0112274	0.0126815	0.0106951	0.0103089	0.0104272	0.00980342	0.00989492	0.0147913	0.0114744	0.0315033	0.0159335	0.011722	0.0107813	0.0106814	0.0106611	0.0107593	0.00988053	0.0105591	0.00999905
P_0070	1.9597	114.056			C00007606:L-delta1-Pyrroline-5-carboxylate;	0.011288	0.012725	0.0196144	0.0132993	0.0122833	0.0121923	0.0109614	0.0144402	0.0238	0.0181237	0.00973045	0.0156984	0.013688	0.0121942	0.0158127	0.0126035	0.0139581	0.0142428	0.0126815	0.0106951	0.0103089	0.0104272	0.00980342	0.00989492	0.0147913	0.0147056	0.0149377	0.0180464	0.0148985	0.0124924	0.0106814	0.0111687	0.0107593	0.00988053	0.0105591	0.013111
P_0071	2.3507	114.038				0.011288	0.012725	0.014298	0.0132993	0.0103953	0.0119336	0.0109614	0.0111821	0.015342	0.0101948	0.00938503	0.0101541	0.013688	0.0121942	0.0140079	0.0112747	0.0148015	0.0112274	0.0315192	0.0245334	0.0221084	0.0329598	0.0239288	0.0220064	0.0147913	0.0114744	0.0119353	0.0159335	0.011722	0.0107813	0.0106814	0.0106611	0.0107593	0.00988053	0.0105591	0.00999905
P_0072	2.9435	114.037				0.0207765	0.0206267	0.0280527	0.0245956	0.0214558	0.0173895	0.0155929	0.0139373	0.028924	0.0127834	0.0116363	0.0112803	0.0308335	0.0121942	0.0315549	0.0290036	0.0237512	0.0112274	0.0262123	0.0106951	0.0103089	0.0104272	0.0193271	0.00989492	0.0180348	0.0189765	0.0235623	0.0207865	0.0184473	0.012875	0.0106814	0.0130748	0.0107593	0.0122989	0.0132472	0.00999905
P_0073	0.9027	113.071				0.0188893	0.0174079	0.0210063	0.0214239	0.0158478	0.0237079	0.0215281	0.0199936	0.0307454	0.0202549	0.0162924	0.0228012	0.0199198	0.0156442	0.0261205	0.0245008	0.0193675	0.0220208	0.0216094	0.0176604	0.0171128	0.0240426	0.0206383	0.0246979	0.0203622	0.0185124	0.0204039	0.0259592	0.022254	0.0184576	0.0223909	0.0251718	0.0196978	0.0186697	0.0208577	0.0241487
P_0074	0.9855	113.048				0.011288	0.012725	0.014298	0.0132993	0.0103953	0.0119336	0.0109614	0.0111821	0.0159693	0.0101948	0.00938503	0.0101541	0.013688	0.0121942	0.0140079	0.0112747	0.0119909	0.0112274	0.0126963	0.0106951	0.0103089	0.0104272	0.00980342	0.00989492	0.0147913	0.0114744	0.0119353	0.0159335	0.011722	0.0107813	0.0106814	0.0106611	0.0107593	0.00988053	0.0105591	0.00999905
P_0075	6.3772	111.022				0.011288	0.012725	0.014298	0.0132993	0.0103953	0.0119336	0.0109614	0.0111821	0.015342	0.0101948	0.00938503	0.0101541	0.013688	0.0121942	0.0140079	0.0251004	0.0119909	0.0112274	0.0126815	0.0106951	0.0103089	0.0104272	0.00980342	0.00989492	0.0147913	0.0114744	0.0119353	0.0159335	0.011722	0.0107813	0.0106814	0.0106611	0.0107593	0.0176362	0.0105591	0.00999905	ATH001p0167906	3_W-48h_FDDAp.TXT_2	1073	6.375	111.02	1271	112.017	277
P_0076	9.9811	111.02				0.011288	0.012725	0.014298	0.0132993	0.0315122	0.0119336	0.0109614	0.0111821	0.0315564	0.0101948	0.00938503	0.0101541	0.024807	0.0273395	0.0140079	0.019301	0.0119909	0.0112274	0.0126815	0.0106951	0.0103089	0.0238972	0.00980342	0.00989492	0.0147913	0.0114744	0.0119353	0.0159335	0.011722	0.0107813	0.0106814	0.0106611	0.0107593	0.00988053	0.0196835	0.00999905	ATH001p0181237	zblank18052503_FDDAp.TXT_2	1942	9.936	111.021	3414	112.019	1178
P_0077	4.1588	110.094				0.011288	0.012725	0.014298	0.0132993	0.0103953	0.0121961	0.0109614	0.0141789	0.015342	0.0101948	0.00938503	0.0101541	0.013688	0.0139071	0.0146803	0.0112747	0.0119909	0.0120102	0.0126815	0.0106951	0.0103089	0.0104272	0.00980342	0.00989492	0.0147913	0.0119636	0.0119353	0.0159335	0.011722	0.0107813	0.0106814	0.0106611	0.0107593	0.00988053	0.0105591	0.00999905
P_0078	0.8737	110.071				0.0149002	0.0184824	0.0214347	0.019576	0.0125159	0.0170187	0.0167061	0.0170415	0.0209789	0.0132728	0.014069	0.0165492	0.0178478	0.0153041	0.0199939	0.0189124	0.0177773	0.0165716	0.0208518	0.0131121	0.0176076	0.0152251	0.0159912	0.014506	0.0165959	0.0234307	0.0153011	0.0195688	0.0187317	0.0144952	0.0151274	0.0129688	0.0143865	0.0151963	0.0176548	0.0203938
P_0079	0.6901	110.01				0.011288	0.012725	0.014298	0.0228505	0.0103953	0.0119336	0.0109614	0.0111821	0.015342	0.0101948	0.00938503	0.0101541	0.013688	0.0121942	0.0140079	0.0112747	0.017147	0.0163978	0.0126815	0.0106951	0.0103089	0.0104272	0.00980342	0.00989492	0.0147913	0.0114744	0.0119353	0.0167599	0.011722	0.0107813	0.0106814	0.0106611	0.0107593	0.00988053	0.0105591	0.00999905	ATH001p0095861	2_W-03h_FDDAp.TXT_2	120	0.738	110.009	17954	111.01	2720
P_0080	1.2977	118.087	T071:Valine;		C00001398:L-Valine;	0.0352402	0.0279753	0.033136	0.0277549	0.0360728	0.0231824	0.0325211	0.0323862	0.0807878	0.032291	0.0199861	0.0183254	0.0335542	0.042498	0.0437126	0.0299853	0.0268656	0.0370031	0.0371349	0.0283019	0.0328246	0.0332013	0.0213112	0.0262549	0.0269202	0.0328598	0.0348784	0.032982	0.0219871	0.0255325	0.0347838	0.0396186	0.0354688	0.0332461	0.0331085	0.0327277	ATH001p0146417	3_H-24h_FDDAp.TXT_4	44	1.278	118.087	1488	119.08	22
P_0081	1.2316	118.087	T071:Valine;		C00001398:L-Valine;	0.0141732	0.0197817	0.014298	0.0146858	0.0103953	0.0119336	0.0109614	0.0111821	0.0715844	0.0101948	0.0182318	0.0133496	0.013688	0.0121942	0.0198505	0.0112747	0.0119909	0.0112274	0.0189306	0.0106951	0.0103089	0.0104272	0.00980342	0.0108395	0.0147913	0.0114744	0.0119353	0.0159335	0.0149572	0.013748	0.0106814	0.0189831	0.0137611	0.00988053	0.0105591	0.00999905	ATH001p0146417	3_H-24h_FDDAp.TXT_4	44	1.278	118.087	1488	119.08	22
P_0082	1.0169	118.087	T071:Valine;		C00001398:L-Valine;	0.0389018	0.048469	0.0431168	0.037666	0.0308507	0.032433	0.0353832	0.0264499	0.0487851	0.0101948	0.0309495	0.0101541	0.0455755	0.0392948	0.0434693	0.0277416	0.0119909	0.0112274	0.0126815	0.028562	0.0103089	0.0332298	0.0290304	0.00989492	0.0147913	0.0114744	0.0363618	0.0159335	0.0293984	0.0302953	0.0290842	0.0299125	0.0354067	0.0362566	0.0334171	0.00999905	ATH001p0095695	2_H-48h_FDDAp.TXT_9	17	1.041	118.087	1039	119.081	36
P_0083	4.1402	118.033				0.0424398	0.0509473	0.0550071	0.0559882	0.0339885	0.0404548	0.0310484	0.035027	0.0716511	0.0325066	0.0249275	0.0264168	0.0681068	0.0380618	0.0557129	0.0562995	0.0456892	0.0375696	0.043855	0.0322587	0.0421371	0.0352561	0.0231057	0.0187474	0.0674445	0.0593134	0.0511902	0.0606289	0.0497671	0.0406293	0.0393942	0.0339287	0.0342705	0.0322261	0.0248904	0.0279865	ATH001p0161765	3_W-09h_FDDAp.TXT_7	27	4.141	118.033	1179	119.029	48
P_0084	2.4373	117.979				0.011288	0.012725	0.014298	0.0132993	0.0103953	0.0119336	0.0109614	0.0111821	0.015342	0.0101948	0.00938503	0.0101541	0.013688	0.0121942	0.0140079	0.0158508	0.0135741	0.0164348	0.0269816	0.0343054	0.0103089	0.0324729	0.00980342	0.0218754	0.0147913	0.0114744	0.0119353	0.0181326	0.0255586	0.0196469	0.0106814	0.0343414	0.0107593	0.0222517	0.0105591	0.0135596	ATH001p0088723	2_H-24h_FDDAp.TXT_3	260	2.484	117.978	3941	118.982	224
P_0085	2.6027	117.979				0.011288	0.012725	0.014298	0.0132993	0.0103953	0.0119336	0.0109614	0.0111821	0.015342	0.0101948	0.00938503	0.0101541	0.013688	0.0121942	0.0140079	0.0112747	0.0119909	0.0112274	0.0126815	0.0106951	0.0166828	0.0104272	0.00980342	0.00989492	0.0147913	0.0114744	0.0119353	0.0159335	0.011722	0.0107813	0.0106814	0.0133786	0.0117593	0.0123354	0.0105591	0.00999905	ATH001p0127697	3_D-24h_FDDAp.TXT_4	138	2.554	117.979	1177	118.975	38
P_0086	2.4969	117.978				0.011288	0.012725	0.014298	0.0132993	0.0103953	0.0119336	0.0109614	0.0111821	0.0194704	0.0101948	0.00938503	0.0101541	0.0326544	0.0396875	0.0480192	0.0798073	0.100703	0.117201	0.17126	0.12799	0.141393	0.137477	0.071478	0.0755822	0.0497708	0.0285942	0.0373226	0.108366	0.101518	0.0985413	0.127854	0.121344	0.130174	0.117737	0.0862732	0.09263	ATH001p0088723	2_H-24h_FDDAp.TXT_3	260	2.484	117.978	3941	118.982	224
P_0087	2.5746	117.978				0.011288	0.012725	0.014298	0.0132993	0.0103953	0.0119336	0.0109614	0.0111821	0.015342	0.0101948	0.00938503	0.0101541	0.013688	0.0121942	0.0140079	0.012196	0.0119909	0.0112274	0.0187531	0.0153458	0.0103089	0.0203131	0.0104859	0.00989492	0.0147913	0.0114744	0.0119353	0.0159335	0.011722	0.0107813	0.0236699	0.0167812	0.0118677	0.00988053	0.0134597	0.0132075	ATH001p0037548	1_H-48h_FDDAp.TXT_4	140	2.537	117.979	1555	118.976	18
P_0088	2.6783	117.086				0.011288	0.012725	0.014298	0.0132993	0.0103953	0.0121115	0.0109614	0.0111821	0.015342	0.0101948	0.00938503	0.0101541	0.013688	0.0121942	0.0140079	0.0112747	0.0119909	0.0112274	0.013341	0.0106951	0.0106175	0.0126795	0.00980342	0.00989492	0.0147913	0.0114744	0.0119353	0.0190199	0.011722	0.0107813	0.0116427	0.0106611	0.0107593	0.011086	0.0105591	0.00999905
P_0089	0.7672	116.986				0.0156678	0.0164662	0.015356	0.0145494	0.0103953	0.0123911	0.012882	0.0159904	0.0312977	0.0172477	0.0113138	0.0135689	0.0186229	0.0124137	0.0187597	0.0140374	0.0125578	0.0113907	0.0151516	0.0127873	0.0127418	0.0115819	0.0155175	0.0139229	0.0147913	0.0162516	0.0151438	0.0205542	0.0142539	0.0129484	0.0128514	0.0149839	0.0107593	0.0123134	0.0113339	0.012229
P_0090	0.8649	116.071	T070:Proline;		C00001388:L-Proline;	0.0549784	0.0740351	0.0798038	0.100902	0.0605403	0.0767314	0.0820285	0.0845929	0.120143	0.0822598	0.0714121	0.106363	0.0586317	0.0584956	0.0796855	0.064794	0.0928107	0.0711416	0.0893666	0.0636392	0.0721111	0.0916332	0.0957731	0.112201	0.0577658	0.0753804	0.0725921	0.0828628	0.0930015	0.0749329	0.0808479	0.0707106	0.086025	0.0870301	0.0970949	0.114891	ATH001p0019464	1_D-48h_FDDAp.TXT_11	9	0.89	116.072	2742	117.075	113
P_0091	0.9895	116.071	T070:Proline;		C00001388:L-Proline;	0.076172	0.10173	0.112775	0.10866	0.0844347	0.114564	0.0953376	0.101617	0.168275	0.103453	0.0943547	0.113481	0.0901038	0.10557	0.117491	0.0945371	0.0968572	0.0930902	0.108725	0.0898036	0.0823445	0.0974242	0.0989668	0.103543	0.101412	0.0995988	0.0955434	0.124786	0.0967158	0.0981633	0.0925594	0.0904982	0.108538	0.0904522	0.109972	0.113284	ATH001p0038733	1_H-48h_FDDAp.TXT_11	12	0.986	116.071	2672	117.078	216
P_0092	0.782	116.071	T070:Proline;		C00001388:L-Proline;	0.011288	0.0148896	0.0319726	0.022012	0.0303045	0.0187995	0.0494703	0.0248106	0.015342	0.043494	0.0262855	0.0467854	0.013688	0.0173671	0.0166284	0.0138024	0.0316438	0.0405013	0.0508376	0.0441803	0.0366026	0.0673409	0.0528285	0.062229	0.0147913	0.0185255	0.0199935	0.0159335	0.0268607	0.037213	0.0579758	0.0548858	0.0573305	0.0795028	0.0720712	0.0624092	ATH001p0076431	2_D-48h_FDDAp.TXT_6	7	0.795	116.071	1818	117.069	111
P_0093	0.9035	116.07	T070:Proline;		C00001388:L-Proline;	0.0189979	0.0188346	0.014298	0.0259678	0.017656	0.0176346	0.011978	0.0239747	0.015342	0.0101948	0.027766	0.0101541	0.013688	0.0121942	0.0140079	0.0112747	0.0119909	0.0185569	0.013747	0.0174856	0.0223666	0.0257036	0.00980342	0.0164879	0.0208333	0.0248226	0.0229744	0.0274399	0.0166479	0.0201517	0.0240689	0.0112676	0.0107593	0.0127417	0.0224486	0.0251002	ATH001p0019464	1_D-48h_FDDAp.TXT_11	9	0.89	116.072	2742	117.075	113
P_0094	2.3448	116.05				0.011288	0.012725	0.014298	0.0132993	0.0103953	0.0119336	0.0109614	0.0111821	0.015342	0.0101948	0.00938503	0.0101541	0.013688	0.0121942	0.0140079	0.0112747	0.0119909	0.0112274	0.0126815	0.0106951	0.0103089	0.0104272	0.00980342	0.00989492	0.0147913	0.0114744	0.0119353	0.0159335	0.011722	0.0107813	0.0183571	0.0220305	0.0210888	0.0237243	0.0204699	0.0222562
P_0095	0.9086	115.086				0.011288	0.012725	0.021495	0.0132993	0.0103953	0.0231846	0.0196255	0.0189133	0.0285927	0.0210849	0.0141374	0.0165992	0.013688	0.0121942	0.0219822	0.0233666	0.0203313	0.0194167	0.0260275	0.0172574	0.0150883	0.0228997	0.0196058	0.019422	0.0147913	0.0114744	0.0119353	0.0159335	0.0188453	0.0107813	0.0226934	0.0238867	0.0218598	0.0197462	0.0105591	0.0215215
P_0096	1.538	122.031			C00007323:D-Cysteine;C00001351:L-Cysteine;	0.011288	0.012725	0.014298	0.0132993	0.0103953	0.0119336	0.0109614	0.0111821	0.015342	0.0101948	0.00938503	0.0101541	0.013688	0.0121942	0.0140079	0.0112747	0.0126624	0.0112274	0.0201757	0.0134317	0.0140584	0.0104272	0.00980342	0.00989492	0.0147913	0.0114744	0.0119353	0.0195488	0.0117288	0.0126623	0.0152776	0.0110094	0.0131315	0.00988053	0.0105591	0.00999905
P_0097	5.4584	121.101				0.0197215	0.0308125	0.037916	0.0259294	0.0182749	0.0245331	0.0212813	0.0187349	0.0363138	0.0211465	0.0184645	0.0169167	0.0216302	0.0251932	0.0264943	0.0175172	0.0227706	0.0208365	0.0152087	0.0155588	0.0142493	0.0137594	0.0130849	0.0132196	0.0286286	0.0266214	0.021579	0.0241896	0.0191037	0.0207217	0.0142703	0.019649	0.0229496	0.0130823	0.015573	0.0136586
P_0098	2.2552	121.086				0.011288	0.0239613	0.0319433	0.0132993	0.0265445	0.0167141	0.0109614	0.0197944	0.0410444	0.0160874	0.0123508	0.0193589	0.013688	0.0244721	0.0278477	0.0112747	0.0199856	0.0200916	0.0126815	0.019773	0.0138233	0.0104272	0.0153136	0.0125573	0.0147913	0.0266708	0.0272633	0.0159335	0.0214878	0.020353	0.0106814	0.0193061	0.0151064	0.0133739	0.0203449	0.0213088	ATH001p0165580	3_W-24h_FDDAp.TXT_4	130	2.265	121.086	1034	122.093	64
P_0099	7.7078	121.066				0.011288	0.012725	0.014298	0.0132993	0.0103953	0.0119336	0.0109614	0.0525646	0.015342	0.0101948	0.0123669	0.0283129	0.013688	0.0121942	0.0140079	0.0112747	0.0119909	0.0112274	0.0126815	0.0253259	0.0179375	0.0104272	0.0512245	0.0346755	0.0147913	0.0114744	0.0119353	0.0159335	0.011722	0.0107813	0.0106814	0.0431132	0.0446268	0.00988053	0.0371775	0.0436935	ATH001p0132956	3_D-48h_FDDAp.TXT_5	159	7.736	121.065	1249	122.068	94
P_0100	7.6707	121.066				0.0117081	0.012725	0.014298	0.0132993	0.0103953	0.0119336	0.0109614	0.0643489	0.0360779	0.0101948	0.0195959	0.0362875	0.013688	0.0121942	0.0140079	0.0118701	0.0119909	0.0112274	0.0126815	0.024727	0.0332168	0.0104272	0.0739246	0.0535709	0.0147913	0.0114744	0.0119353	0.0159335	0.011722	0.0120578	0.0124025	0.0638931	0.0603783	0.0107692	0.0548792	0.0592734	ATH001p0071507	2_D-24h_FDDAp.TXT_5	189	7.653	121.065	1419	122.07	114
P_0101	1.8636	121.065				0.0227341	0.023538	0.0415427	0.0289392	0.0262816	0.0265996	0.0240495	0.0301022	0.0550197	0.0160262	0.0201215	0.0226035	0.0299012	0.0314407	0.0353019	0.0281882	0.0242216	0.0319529	0.0268088	0.0267776	0.0267807	0.011866	0.0188231	0.0105689	0.025908	0.0341889	0.0324591	0.0297402	0.0287416	0.0323865	0.0234373	0.0345138	0.0302964	0.0147142	0.0185828	0.0160714	ATH001p0155958	3_W-03h_FDDAp.TXT_4	96	1.876	121.065	1238	122.068	61
P_0102	1.9032	121.065				0.011288	0.012725	0.016108	0.0132993	0.0146651	0.0159546	0.0109614	0.0111821	0.0223124	0.0101948	0.00938503	0.0101541	0.013688	0.0124013	0.0155768	0.0112747	0.0148408	0.0159596	0.0126815	0.0106951	0.0103089	0.0104272	0.00980342	0.00989492	0.0147913	0.0137798	0.013267	0.0173038	0.011722	0.0107813	0.0106814	0.0106611	0.0107593	0.00988053	0.0105591	0.00999905	ATH001p0155958	3_W-03h_FDDAp.TXT_4	96	1.876	121.065	1238	122.068	61
P_0103	2.4104	120.081				0.0321893	0.0214231	0.0232978	0.0390535	0.0503665	0.0376956	0.0489264	0.0627779	0.0677472	0.0265254	0.0526837	0.0339288	0.0353151	0.0238628	0.0460343	0.0181617	0.049115	0.022438	0.0215459	0.0366695	0.0402893	0.0450127	0.075389	0.0354581	0.0265381	0.0293136	0.0320696	0.0447548	0.0425401	0.0363095	0.0369364	0.0411432	0.0506866	0.0480422	0.0679915	0.0697826	ATH001p0164184	3_W-24h_FDDAp.TXT_3	224	2.365	120.081	24763	121.084	1519
P_0104	2.3508	120.081				0.316994	0.397044	0.437274	0.42256	0.370274	0.460504	0.435216	0.48818	0.992945	0.460279	0.488684	0.528358	0.352486	0.368795	0.441857	0.301732	0.358512	0.343723	0.392713	0.372131	0.387447	0.469876	0.576274	0.57636	0.375426	0.357608	0.392871	0.437238	0.337043	0.340994	0.326966	0.403163	0.425159	0.474133	0.569009	0.624463	ATH001p0164183	3_W-24h_FDDAp.TXT_3	223	2.36	120.081	26444	121.083	1619
P_0105	0.8972	120.066			C00001394:L-Threonine;C00001366:L-Homoserine;	0.013523	0.0204087	0.0188415	0.0161126	0.0159122	0.0225121	0.0141124	0.0187536	0.015342	0.0130603	0.0128882	0.0135049	0.0155373	0.0168201	0.0164081	0.0112747	0.0119909	0.0139668	0.016841	0.0139345	0.011078	0.015863	0.0167585	0.0169995	0.0149688	0.0130011	0.0133688	0.0165071	0.0152907	0.012126	0.0182916	0.0185077	0.0139264	0.0135703	0.0134588	0.0150854
P_0106	2.2604	119.054				0.011288	0.012725	0.014298	0.0132993	0.0103953	0.0119336	0.0109614	0.0111821	0.015342	0.0101948	0.00938503	0.0101541	0.013688	0.0130871	0.0140079	0.0112747	0.0119909	0.0138321	0.0126815	0.0106951	0.0103089	0.0104272	0.00980342	0.00989492	0.0147913	0.0114744	0.0119353	0.0159335	0.011722	0.0107813	0.0106814	0.0106611	0.0107593	0.00988053	0.0105591	0.00999905
P_0107	1.0049	119.053				0.011288	0.012725	0.014298	0.0132993	0.0103953	0.0119336	0.0109614	0.0111821	0.015342	0.0101948	0.00938503	0.0101541	0.013688	0.0121942	0.0140079	0.016082	0.0119909	0.01731	0.0286935	0.0125153	0.0213269	0.0225588	0.0173087	0.013386	0.0147913	0.0114744	0.0119353	0.0159335	0.011722	0.0107813	0.0106814	0.0106611	0.0107593	0.00988053	0.0105591	0.00999905	ATH001p0095751	2_H-48h_FDDAp.TXT_11	12	0.961	119.053	1394	120.066	48
P_0108	2.3506	119.053				0.011288	0.012725	0.014298	0.0132993	0.0103953	0.0119336	0.0109614	0.0111821	0.015342	0.0101948	0.00938503	0.0101541	0.013688	0.0121942	0.0140079	0.0112747	0.0119909	0.0112274	0.0127791	0.0130698	0.0134884	0.017914	0.0118272	0.0128457	0.0147913	0.0114744	0.0119353	0.0159335	0.011722	0.0107813	0.0106814	0.0106611	0.0107593	0.00988053	0.0105591	0.00999905
P_0109	0.9555	119.053				0.011288	0.012725	0.014298	0.0132993	0.0103953	0.0119336	0.0109614	0.0111821	0.015342	0.0101948	0.00938503	0.0101541	0.0166869	0.0168471	0.019471	0.0490766	0.0563545	0.0501452	0.0926513	0.0671559	0.0735899	0.0818672	0.0563286	0.0594893	0.0147913	0.0114744	0.0119353	0.0159335	0.011722	0.0107813	0.0106814	0.0106611	0.0107593	0.00988053	0.0105591	0.00999905	ATH001p0095751	2_H-48h_FDDAp.TXT_11	12	0.961	119.053	1394	120.066	48
P_0110	1.8382	119.05				0.011288	0.012725	0.014298	0.0132993	0.0103953	0.0119336	0.0109614	0.0111821	0.0166915	0.0115839	0.00938503	0.0126316	0.013688	0.0121942	0.0140079	0.0112747	0.0119909	0.0112274	0.0126815	0.0106951	0.0103089	0.0104272	0.00994049	0.0115095	0.0147913	0.0114744	0.0119353	0.0159335	0.011722	0.0107813	0.0106814	0.0106611	0.0107593	0.00988053	0.0131512	0.0121847
P_0111	1.1816	118.088	T071:Valine;		C00001398:L-Valine;	0.011288	0.012725	0.014298	0.0132993	0.0103953	0.0119336	0.0118843	0.0111821	0.034892	0.0101948	0.00938503	0.0101541	0.0177318	0.0121942	0.0140079	0.0112747	0.0119909	0.0112274	0.0126815	0.0106951	0.0103089	0.0109344	0.0123641	0.00989492	0.0147913	0.0114744	0.0119353	0.0159335	0.0121661	0.0107813	0.0106814	0.0117162	0.0107593	0.00988053	0.0105591	0.0150122	ATH001p0119068	3_D-03h_FDDAp.TXT_6	21	1.228	118.087	1013	119.091	150
P_0112	0.7515	124.087				0.0480707	0.037516	0.0433125	0.0448975	0.0268004	0.0340729	0.0325281	0.0317977	0.0401199	0.0246037	0.0163056	0.0237758	0.0529429	0.0386968	0.0509589	0.0381713	0.0471994	0.0285849	0.0339454	0.0253522	0.0200075	0.0288798	0.022293	0.0206467	0.050657	0.038334	0.0334427	0.0619359	0.0324839	0.0313065	0.0366989	0.0214928	0.0254368	0.0199935	0.0195491	0.0223549
P_0113	0.9483	124.085				0.011288	0.012725	0.014298	0.0132993	0.0103953	0.0119336	0.0109614	0.0111821	0.015342	0.0101948	0.00938503	0.0101541	0.013688	0.0121942	0.0140079	0.0112747	0.0119909	0.0112274	0.0126815	0.0106951	0.0103089	0.0104272	0.00980342	0.00989492	0.0149879	0.0114744	0.0119353	0.041377	0.0359021	0.0347508	0.0775292	0.0583459	0.0613179	0.00988053	0.0466415	0.0607189	ATH001p0014691	1_D-24h_FDDAp.TXT_10	14	0.982	124.083	2064	125.067	206
P_0114	2.2364	124.07				0.011288	0.012725	0.014298	0.0132993	0.0103953	0.0119336	0.0109614	0.0111821	0.015342	0.0101948	0.00938503	0.0101541	0.013688	0.0121942	0.0140079	0.0112747	0.0119909	0.0112274	0.0126815	0.0106951	0.0103089	0.0104272	0.00980342	0.00989492	0.0202553	0.0136973	0.0119353	0.0159335	0.0144297	0.0107813	0.0116655	0.0106611	0.0107593	0.00988053	0.0105591	0.00999905
P_0115	0.9893	124.048			C00000208:Nicotinic acid;	0.0534735	0.0477886	0.0596479	0.0607698	0.0379195	0.0409665	0.0453807	0.0348641	0.0712442	0.0374382	0.0231213	0.0304325	0.0589533	0.0450204	0.0580092	0.05128	0.0409743	0.0345794	0.0515443	0.0397473	0.0341607	0.0376531	0.0258726	0.0292173	0.0641556	0.0530294	0.04411	0.080967	0.0602735	0.0687074	0.0816296	0.0757987	0.0732544	0.0740593	0.0593695	0.0654916
P_0116	1.2727	124.041			C00000208:Nicotinic acid;	0.011288	0.012725	0.014298	0.0132993	0.0230931	0.0119336	0.0109614	0.0111821	0.0422365	0.0136307	0.00938503	0.0101541	0.013688	0.0121942	0.0281863	0.0198743	0.0119909	0.0112274	0.0126815	0.0106951	0.0103089	0.0104272	0.0159717	0.00989492	0.0147913	0.0114744	0.0119353	0.0159335	0.011722	0.0107813	0.0106814	0.0106611	0.0107593	0.00988053	0.0105591	0.00999905
P_0117	2.0475	124.04			C00000208:Nicotinic acid;	0.011288	0.0211286	0.0147895	0.0132993	0.0132957	0.0119336	0.0208875	0.0111821	0.015342	0.0101948	0.00938503	0.0101541	0.0219685	0.0146227	0.0140079	0.0253068	0.0119909	0.0112274	0.0126815	0.0106951	0.0103089	0.0104272	0.00980342	0.00989492	0.0147913	0.0114744	0.0162609	0.0159335	0.011722	0.0107813	0.0106814	0.0106611	0.0156122	0.00988053	0.0105591	0.00999905	ATH001p0162188	3_W-24h_FDDAp.TXT_2	269	2.076	124.04	7645	125.043	530
P_0118	2.0885	124.04			C00000208:Nicotinic acid;	0.28847	0.292515	0.305018	0.312316	0.229064	0.26504	0.26057	0.226491	0.44524	0.204401	0.123438	0.152916	0.325098	0.24561	0.274284	0.267822	0.24949	0.24131	0.248574	0.164595	0.162514	0.159556	0.105936	0.10142	0.310597	0.208318	0.229554	0.339065	0.185527	0.17526	0.178636	0.145664	0.143701	0.123986	0.109369	0.0947465	ATH001p0162188	3_W-24h_FDDAp.TXT_2	269	2.076	124.04	7645	125.043	530
P_0119	1.7982	124.039			C00000208:Nicotinic acid;	0.0281506	0.0315004	0.0293484	0.0331945	0.0227857	0.0235505	0.0291968	0.0120213	0.0400644	0.0304008	0.0197273	0.018785	0.0334472	0.0334551	0.0303463	0.0268505	0.0261165	0.026519	0.0270343	0.0171047	0.0214558	0.0209347	0.0105662	0.0101377	0.0384541	0.0294267	0.0342898	0.0387019	0.0237595	0.0194495	0.0267104	0.0227752	0.0224633	0.0279619	0.0201045	0.0188075	ATH001p0014499	1_D-24h_FDDAp.TXT_7	39	1.805	124.039	1041	125.042	105
P_0120	2.1565	124.038			C00000208:Nicotinic acid;	0.0200138	0.0181714	0.0185592	0.026003	0.0153773	0.0150192	0.0198553	0.0152845	0.028751	0.012373	0.0104827	0.011016	0.0155537	0.0154866	0.0191628	0.0112747	0.0134737	0.0177027	0.0126815	0.0106951	0.0108037	0.0104272	0.00980342	0.00989492	0.0193766	0.0187027	0.0138875	0.031249	0.011722	0.0107813	0.0106814	0.0106611	0.0107593	0.00988053	0.0105591	0.00999905	ATH001p0165571	3_W-24h_FDDAp.TXT_4	117	2.114	124.04	4946	125.044	493
P_0121	0.9587	123.078				0.011288	0.012725	0.014298	0.0132993	0.0103953	0.0119336	0.0109614	0.0111821	0.015342	0.0101948	0.00938503	0.0101541	0.013688	0.0121942	0.0140079	0.0112747	0.0119909	0.0112274	0.0126815	0.0106951	0.0103089	0.0104272	0.00980342	0.00989492	0.0147913	0.0114744	0.0119353	0.0172442	0.013103	0.0107813	0.0212975	0.0193536	0.0170493	0.01585	0.0135159	0.0154356
P_0122	1.8387	123.046			C00002657:4-Hydroxybenzaldehyde;C00000207:Benzoic acid;C00000209:Nicotinamide;	0.011288	0.0129819	0.014298	0.0132993	0.0104161	0.0121988	0.0156748	0.0143923	0.0266945	0.0167722	0.017002	0.0215404	0.013688	0.0146574	0.0152164	0.0112747	0.0150758	0.0112274	0.015649	0.0154507	0.0148842	0.0166851	0.0197909	0.0173953	0.0147913	0.0114744	0.0126515	0.0159335	0.011722	0.011355	0.0155101	0.0181757	0.0220281	0.0111581	0.0180114	0.0232674
P_0123	0.7965	122.925				0.011288	0.012725	0.144578	0.0132993	0.0103953	0.0119336	0.123412	0.0111821	0.015342	0.0101948	0.00938503	0.0101541	0.013688	0.0121942	0.0140079	0.0112747	0.0119909	0.0112274	0.121465	0.0106951	0.0103089	0.0126378	0.00980342	0.00989492	0.0147913	0.0114744	0.0119353	0.0159335	0.011722	0.0107813	0.0503733	0.0106611	0.0107593	0.00988053	0.0105591	0.00999905	ATH001p0042136	1_W-03h_FDDAp.TXT_4	26	0.81	122.925	6966	123.93	58
P_0124	0.8307	122.925				0.394019	0.438646	0.48101	0.424928	0.345883	0.383932	0.339101	0.368389	0.493732	0.298499	0.278832	0.307827	0.446135	0.401682	0.479027	0.371254	0.39282	0.357328	0.408667	0.357559	0.316786	0.331756	0.31755	0.318239	0.456853	0.406473	0.421854	0.547566	0.387258	0.355335	0.339786	0.319406	0.312928	0.300462	0.321562	0.334789	ATH001p0042136	1_W-03h_FDDAp.TXT_4	26	0.81	122.925	6966	123.93	58
P_0125	0.9387	122.072				0.0211961	0.0176796	0.0243274	0.0254016	0.0160604	0.0230618	0.0139336	0.0200159	0.0261418	0.0153249	0.0161986	0.016328	0.0145309	0.0152825	0.0256526	0.0176088	0.0228119	0.0145095	0.0211807	0.0108234	0.0155252	0.018041	0.0170738	0.0213016	0.0179765	0.0197224	0.0129397	0.028846	0.0144672	0.016366	0.0187513	0.0209109	0.0150935	0.0204763	0.024269	0.0231535
P_0126	1.0034	122.069				0.011288	0.012725	0.014298	0.0132993	0.0103953	0.0135327	0.0110491	0.0111821	0.015342	0.0101948	0.0106046	0.0101541	0.013688	0.0121942	0.0140079	0.0112747	0.0119909	0.0112274	0.0126815	0.0106951	0.0103089	0.0104272	0.00980342	0.00989492	0.0147913	0.0114744	0.0119353	0.0159335	0.011722	0.0107813	0.0106814	0.0106611	0.0107593	0.00988053	0.0105591	0.00999905
P_0127	1.4942	122.052				0.011288	0.012725	0.014298	0.0132993	0.0103953	0.0119336	0.0109614	0.0111821	0.015342	0.0101948	0.00938503	0.0101541	0.013688	0.0121942	0.0140079	0.0112747	0.0119909	0.0112274	0.0141911	0.0106951	0.0103089	0.0104272	0.00980342	0.00989492	0.0147913	0.0114744	0.0119353	0.0159335	0.011722	0.0107813	0.0126641	0.0106611	0.0107593	0.0125496	0.0105591	0.00999905
P_0128	0.8857	129.066				0.011288	0.012725	0.014298	0.0161012	0.0103953	0.0119336	0.0109614	0.0111821	0.015342	0.0101948	0.00938503	0.0101541	0.013688	0.0121942	0.0140079	0.0112747	0.0119909	0.0112274	0.0126815	0.0106951	0.0103089	0.0104272	0.00980342	0.00989492	0.0160029	0.0123801	0.0119353	0.0159335	0.0131418	0.0107813	0.0106814	0.0106611	0.0107593	0.00988053	0.0105591	0.00999905
P_0129	7.6757	129.058				0.011288	0.012725	0.014298	0.0132993	0.0103953	0.0119336	0.0109614	0.011699	0.015342	0.0101948	0.00938503	0.0101541	0.013688	0.0121942	0.0140079	0.0112747	0.0119909	0.0112274	0.0126815	0.0106951	0.0103089	0.0104272	0.0119937	0.00989492	0.0147913	0.0114744	0.0119353	0.0159335	0.011722	0.0107813	0.0106814	0.0106611	0.0107593	0.00988053	0.0105591	0.0116189
P_0130	2.5339	128.143				0.0115084	0.0149145	0.014298	0.0132993	0.0103953	0.0138429	0.0109614	0.0128513	0.0233959	0.012896	0.00938503	0.0101541	0.0201067	0.016501	0.0140079	0.0112747	0.0123048	0.0112274	0.0219547	0.0134201	0.0235249	0.0234636	0.0202599	0.0119728	0.0148712	0.0114744	0.0143966	0.0207135	0.011722	0.0131101	0.0269483	0.016235	0.0212572	0.0146934	0.016945	0.0156657
P_0131	3.3136	128.106				0.011288	0.012725	0.014298	0.0132993	0.0103953	0.0119336	0.0109614	0.0111821	0.0162625	0.0134163	0.0113201	0.0101541	0.013688	0.0121942	0.0140079	0.0112747	0.0119909	0.0112274	0.0126815	0.0106951	0.0105246	0.0104272	0.00980342	0.00989492	0.0147913	0.0114744	0.0119353	0.0159335	0.011722	0.0107813	0.0106814	0.0106611	0.0107593	0.00988053	0.0105591	0.00999905
P_0132	0.9934	128.071				0.0185654	0.0238442	0.0212354	0.0242612	0.0138305	0.017619	0.0132927	0.0132875	0.0225851	0.0101948	0.00938503	0.0125784	0.0280456	0.0208471	0.0262769	0.019792	0.0208838	0.0182516	0.0190427	0.0147803	0.0113472	0.0131361	0.0106023	0.0134038	0.0221865	0.0232032	0.0203103	0.0281931	0.0230752	0.0185257	0.0179102	0.0141729	0.0191233	0.00988053	0.0124103	0.0129004
P_0133	1.318	128.07				0.0168176	0.0192318	0.0195524	0.0168393	0.0148079	0.0155725	0.0150155	0.0111821	0.0250712	0.0103239	0.00938503	0.0101541	0.0214576	0.0121942	0.0170172	0.0112747	0.0148977	0.0135076	0.0146599	0.0113784	0.0103089	0.0138356	0.0104285	0.00989492	0.0229716	0.016901	0.0170137	0.0218228	0.0198372	0.0176366	0.0106814	0.0108277	0.0107593	0.00988053	0.0105591	0.00999905
P_0134	1.7821	128.05				0.011288	0.012725	0.014298	0.0132993	0.0103953	0.0119336	0.0109614	0.0111821	0.015342	0.0101948	0.00938503	0.0101541	0.013688	0.0143874	0.0140079	0.0128887	0.0157321	0.0152019	0.0126815	0.0106951	0.0103089	0.0104272	0.00980342	0.00989492	0.0147913	0.0114744	0.0119353	0.0159335	0.011722	0.0107813	0.0106814	0.0106611	0.0107593	0.00988053	0.0105591	0.00999905
P_0135	0.802	128.02				0.0160572	0.0287395	0.0177009	0.0158397	0.0127446	0.0119336	0.0192701	0.0111821	0.015342	0.0178868	0.02268	0.0165763	0.013688	0.018598	0.025528	0.0223464	0.0144689	0.0112274	0.0126815	0.0301975	0.0167632	0.0104272	0.00980342	0.0124031	0.0250603	0.0114744	0.0270061	0.0159335	0.011722	0.0107813	0.0248035	0.0173349	0.0190898	0.011995	0.0105591	0.020998	ATH001p0165463	3_W-24h_FDDAp.TXT_4	6	0.76	128.019	13222	129.02	2227
P_0136	0.746	128.02				0.28744	0.325754	0.353476	0.339998	0.253029	0.30236	0.273327	0.291804	0.48643	0.303263	0.266088	0.295749	0.356599	0.293607	0.325404	0.283246	0.285971	0.258796	0.32426	0.27586	0.262941	0.296303	0.298534	0.296981	0.372805	0.292988	0.290293	0.416133	0.283994	0.282392	0.280074	0.279794	0.269222	0.28875	0.292316	0.294964	ATH001p0165463	3_W-24h_FDDAp.TXT_4	6	0.76	128.019	13222	129.02	2227
P_0137	1.9964	127.041				0.011288	0.012725	0.014298	0.0132993	0.0177255	0.0119336	0.016877	0.0187886	0.0327046	0.0101948	0.0152444	0.0101541	0.0183105	0.0121942	0.0232015	0.0169346	0.0119909	0.0112274	0.0126815	0.0230342	0.0162969	0.0104272	0.019352	0.0132021	0.0147913	0.0114744	0.0119353	0.0222582	0.0154891	0.0107813	0.0106814	0.0106611	0.0107593	0.0189472	0.02309	0.0143512
P_0138	0.9225	127.04				0.011915	0.012725	0.014298	0.0175561	0.0103953	0.0119336	0.0109614	0.0124712	0.0154873	0.0101948	0.00938503	0.0102005	0.013688	0.0121942	0.0140079	0.0138605	0.0119909	0.0112274	0.0126815	0.0106951	0.0103089	0.0104272	0.00980342	0.0102196	0.0147913	0.0128896	0.0119353	0.0202395	0.011722	0.0107813	0.0106814	0.0106611	0.0107593	0.00988053	0.0105591	0.00999905
P_0139	0.9881	126.993				0.012231	0.0160335	0.0186058	0.0211079	0.0135231	0.0177606	0.0148972	0.0161212	0.018792	0.0138282	0.0114677	0.0142969	0.013688	0.0172106	0.0163309	0.01215	0.0133867	0.0128947	0.013817	0.0126845	0.0121826	0.0124501	0.0130936	0.0121312	0.0239028	0.0170795	0.0152166	0.0213157	0.0135317	0.0123554	0.0139876	0.0171217	0.0140946	0.0121289	0.0124405	0.0128247
P_0140	0.7476	125.987				0.0523276	0.0500613	0.0609564	0.0556626	0.0430717	0.0552305	0.0437556	0.0491114	0.132886	0.0559978	0.0612249	0.0528233	0.066083	0.0561175	0.0571226	0.0541613	0.0482434	0.0432749	0.0571429	0.0524867	0.0480078	0.0451722	0.0586966	0.0596937	0.0706989	0.043776	0.0510619	0.0800813	0.0372067	0.0483316	0.0434123	0.0308755	0.0481615	0.0503946	0.0596341	0.0500218
P_0141	0.9533	125.072				0.0381154	0.0311616	0.0266419	0.0393377	0.0217397	0.0311466	0.0248117	0.0208211	0.0598962	0.0225513	0.020575	0.0243678	0.0306536	0.0352169	0.0363278	0.0344455	0.0264017	0.0209786	0.0237233	0.0205287	0.0134973	0.0219059	0.0191627	0.0220899	0.0459755	0.0365702	0.0201879	0.0372944	0.0244618	0.0217062	0.0230029	0.0179581	0.0241098	0.022343	0.0105591	0.0224898	ATH001p0043584	1_W-03h_FDDAp.TXT_11	9	0.964	125.071	1284	126.072	41
P_0142	4.8558	124.114				0.0220954	0.0353666	0.032127	0.019082	0.0230036	0.0119336	0.014267	0.0273291	0.0193661	0.0215518	0.0138259	0.0163013	0.0222279	0.0288197	0.0270913	0.0240496	0.0236369	0.0112274	0.0126815	0.0152788	0.0227827	0.0104272	0.0160923	0.0144919	0.0147913	0.0254522	0.0304045	0.0260129	0.0231694	0.0210534	0.0183691	0.0262606	0.0107593	0.0108079	0.0163547	0.015201	ATH001p0021866	1_H-03h_FDDAp.TXT_3	503	4.817	124.113	1752	125.107	41
P_0143	4.8211	124.113				0.0520956	0.0776783	0.0722389	0.0535387	0.0590116	0.0580862	0.0400925	0.0545673	0.122288	0.0408469	0.0392294	0.0407368	0.0521802	0.0686816	0.0721804	0.0547498	0.0553082	0.0489635	0.0337758	0.0476349	0.0449078	0.0331169	0.0327213	0.0337729	0.071678	0.0780024	0.0686155	0.0582372	0.0618658	0.0542088	0.0401855	0.0450727	0.0392133	0.0232808	0.0389107	0.0369054	ATH001p0021866	1_H-03h_FDDAp.TXT_3	503	4.817	124.113	1752	125.107	41
P_0144	0.8932	130.05			C00007403:Pyroglutamic acid;	8.24768	8.73172	9.17927	9.5461	6.34936	7.95548	7.34934	7.40278	8.92837	6.18245	5.20253	6.1708	9.62713	7.79966	9.63872	8.1014	7.85143	6.86081	8.01246	6.16244	6.01778	6.1122	5.7673	5.40937	10.1606	7.62414	7.68175	11.5764	7.90902	6.92892	6.92723	6.23901	6.13236	5.62052	5.88746	5.65714	ATH001p0004991	1_D-09h_FDDAp.TXT_2	124	0.887	130.05	267071	131.053	17026
P_0145	1.6416	130.05			C00007403:Pyroglutamic acid;	0.011288	0.012725	0.014298	0.0132993	0.0103953	0.103667	0.0969368	0.1364	0.015342	0.0101948	0.0764755	0.11185	0.0701616	0.0121942	0.134161	0.0112747	0.113938	0.0969273	0.0126815	0.0465201	0.0103089	0.0104272	0.00980342	0.00989492	0.112988	0.0114744	0.0819689	0.0159335	0.011722	0.0737713	0.0106814	0.0106611	0.0107593	0.00988053	0.0105591	0.00999905	ATH001p0162135	3_W-24h_FDDAp.TXT_2	216	1.681	130.05	11948	131.053	458
P_0146	1.1805	130.05			C00007403:Pyroglutamic acid;	0.011288	0.0470931	0.014298	0.0226924	0.0103953	0.0119336	0.0109614	0.0111821	0.015342	0.0101948	0.00938503	0.0101541	0.013688	0.0121942	0.0140079	0.0112747	0.0119909	0.0112274	0.0369392	0.0106951	0.0103089	0.0104272	0.0194527	0.00989492	0.0405287	0.0312311	0.0119353	0.0405469	0.019461	0.0206017	0.0106814	0.0106611	0.0197856	0.00988053	0.0105591	0.0321159	ATH001p0062682	2_D-09h_FDDAp.TXT_2	152	1.142	130.051	4544	131.054	179
P_0147	1.78	130.05			C00007403:Pyroglutamic acid;	0.374927	0.395412	0.481362	0.398586	0.432341	0.499968	0.489937	0.458147	0.945075	0.47266	0.402144	0.488761	0.389362	0.442827	0.450226	0.290868	0.437309	0.321232	0.349028	0.295289	0.294999	0.350454	0.255145	0.259622	0.480157	0.385236	0.439433	0.538578	0.32879	0.355275	0.241652	0.328955	0.322965	0.312993	0.312443	0.242026	ATH001p0162148	3_W-24h_FDDAp.TXT_2	229	1.771	130.05	18523	131.049	590
P_0148	1.7026	130.05			C00007403:Pyroglutamic acid;	0.163951	0.193706	0.120112	0.184061	0.189879	0.227127	0.22833	0.227815	0.532241	0.193969	0.144364	0.197628	0.188414	0.184145	0.239112	0.146648	0.165195	0.173371	0.158258	0.13975	0.132394	0.143399	0.0995781	0.149326	0.254418	0.15769	0.168464	0.191249	0.15908	0.117566	0.0965742	0.163575	0.13869	0.157038	0.149991	0.0695632	ATH001p0162143	3_W-24h_FDDAp.TXT_2	224	1.728	130.05	15500	131.053	952
P_0149	1.0778	130.05			C00007403:Pyroglutamic acid;	0.011288	0.0525621	0.014298	0.0132993	0.0469665	0.0607316	0.0109614	0.0363652	0.015342	0.0101948	0.0254877	0.0134008	0.013688	0.0121942	0.0140079	0.0112747	0.0408789	0.0590991	0.0126815	0.033994	0.0450269	0.0104272	0.00980342	0.00989492	0.0639189	0.0114744	0.0318376	0.0159335	0.0253722	0.0107813	0.0489874	0.0400249	0.0476165	0.0306956	0.0105591	0.00999905	ATH001p0009936	1_D-24h_FDDAp.TXT_2	138	1.063	130.05	9489	131.056	320
P_0150	1.1294	130.05			C00007403:Pyroglutamic acid;	0.0197836	0.01929	0.014298	0.037604	0.0371741	0.0302782	0.0233385	0.0278029	0.0351935	0.0115417	0.00938503	0.017659	0.0286269	0.0153877	0.0386549	0.0112747	0.0119909	0.0185316	0.0278418	0.0193334	0.0103089	0.0142549	0.00980342	0.0214729	0.0314363	0.0267703	0.0299439	0.0159335	0.0342839	0.0187846	0.0106814	0.0196951	0.0323864	0.0252644	0.0184283	0.0247065	ATH001p0133604	3_H-03h_FDDAp.TXT_2	154	1.12	130.051	5483	131.053	302
P_0151	0.9912	130.05			C00007403:Pyroglutamic acid;	0.642529	0.657242	0.62532	0.718601	0.495021	0.524086	0.47811	0.510967	0.876922	0.43827	0.336588	0.371522	0.753684	0.584411	0.693764	0.591523	0.509639	0.466085	0.51383	0.416827	0.429205	0.400564	0.353486	0.32232	0.741901	0.621037	0.543498	0.831539	0.55252	0.4874	0.514197	0.448492	0.426623	0.355882	0.345282	0.365264	ATH001p0095878	2_W-03h_FDDAp.TXT_2	138	0.97	130.05	23756	131.052	1303
P_0152	1.2422	130.05			C00007403:Pyroglutamic acid;	0.011288	0.012725	0.0356794	0.0132993	0.0148825	0.0192111	0.0151516	0.0111821	0.0192422	0.0101948	0.00938503	0.0101541	0.0259701	0.0204793	0.0262467	0.013028	0.0119909	0.0118122	0.0357322	0.0106951	0.0189835	0.0149665	0.0115676	0.00989492	0.035474	0.0133508	0.0198813	0.0159335	0.011722	0.0164378	0.0186578	0.0258195	0.0224345	0.0165494	0.0105591	0.0126736	ATH001p0055366	1_W-48h_FDDAp.TXT_3	110	1.21	130.05	3520	131.035	118
P_0153	1.3243	130.05			C00007403:Pyroglutamic acid;	0.0188352	0.012725	0.0327099	0.0132993	0.0103953	0.0206878	0.0109614	0.0111821	0.032624	0.0101948	0.00938503	0.0101541	0.0227955	0.0121942	0.0297113	0.0112747	0.0119909	0.0112274	0.0152794	0.0106951	0.0103089	0.0104272	0.00980342	0.00989492	0.0147913	0.0179814	0.0119353	0.0159335	0.0333344	0.0107813	0.0106814	0.0106611	0.0107593	0.0177836	0.0105591	0.00999905	ATH001p0024505	1_H-09h_FDDAp.TXT_2	169	1.307	130.051	2284	131.051	39
P_0154	9.8739	130.05			C00007403:Pyroglutamic acid;	0.011288	0.012725	0.014298	0.0132993	0.0103953	0.0119336	0.0109614	0.0201319	0.015342	0.0101948	0.00938503	0.0101541	0.013688	0.0121942	0.0140079	0.0112747	0.0119909	0.0112274	0.0126815	0.0106951	0.0171987	0.0104272	0.00980342	0.00989492	0.0147913	0.0114744	0.0119353	0.0159335	0.011722	0.0107813	0.0106814	0.0106611	0.0107593	0.00988053	0.0105591	0.00999905	ATH001p0093984	2_H-48h_FDDAp.TXT_3	916	9.855	130.05	1249	131.051	80
P_0155	2.4799	130.05			C00007403:Pyroglutamic acid;	0.011288	0.012725	0.014298	0.0132993	0.0103953	0.0119336	0.0109614	0.0111821	0.0194971	0.0101948	0.00938503	0.0101541	0.013688	0.0121942	0.0140079	0.0172181	0.0197202	0.0112274	0.0244306	0.0106951	0.0103089	0.0104272	0.00980342	0.00989492	0.0147913	0.0114744	0.0119353	0.0159335	0.011722	0.0168393	0.0106814	0.0106611	0.0107593	0.00988053	0.0105591	0.00999905	ATH001p0008342	1_D-09h_FDDAp.TXT_4	154	2.481	130.049	1178	131.047	30
P_0156	1.9207	130.049			C00007403:Pyroglutamic acid;	0.011288	0.012725	0.014298	0.0132993	0.0103953	0.0186768	0.0109614	0.0111821	0.017109	0.0101948	0.00938503	0.0101541	0.0137156	0.0121942	0.0164559	0.0168839	0.0141723	0.0134799	0.0126815	0.0106951	0.0103089	0.0133974	0.0100058	0.00989492	0.017901	0.0114744	0.0119353	0.0159335	0.011722	0.0107813	0.0106814	0.0106611	0.0115228	0.00988053	0.0127818	0.00999905	ATH001p0067561	2_D-24h_FDDAp.TXT_2	256	1.875	130.05	1567	131.055	130
P_0157	3.4047	130.048			C00007403:Pyroglutamic acid;	0.011288	0.012725	0.014298	0.0132993	0.0103953	0.0119336	0.0109614	0.0111821	0.015547	0.0109617	0.00938503	0.0101541	0.0187497	0.0138284	0.0140079	0.0112747	0.0159256	0.0112274	0.0126815	0.0106951	0.0103089	0.0104272	0.00980342	0.00989492	0.0147913	0.0120985	0.0119353	0.0159335	0.011722	0.0117539	0.0106814	0.0106611	0.0107593	0.00988053	0.0105591	0.00999905
P_0158	3.7416	130.047			C00007403:Pyroglutamic acid;	0.011288	0.012725	0.014298	0.0132993	0.0103953	0.0119336	0.0109614	0.0111821	0.015342	0.0101948	0.00938503	0.0101541	0.02133	0.0121942	0.0169201	0.0112747	0.0119909	0.0112274	0.0126815	0.0106951	0.0103089	0.0104272	0.00980342	0.00989492	0.0147913	0.0114744	0.0119353	0.0199593	0.011722	0.0107813	0.0106814	0.0106611	0.0107593	0.00988053	0.0105591	0.00999905
P_0159	0.689	129.138				0.011288	0.0128014	0.014298	0.0132993	0.0103953	0.0119336	0.0109614	0.0111821	0.0292725	0.0101948	0.00938503	0.0101541	0.0136969	0.0127338	0.0140079	0.0112747	0.0119909	0.0112274	0.0126815	0.0139891	0.0103089	0.0104272	0.0106084	0.00989492	0.0147913	0.0114744	0.0119353	0.0217522	0.011722	0.0107813	0.01136	0.0106611	0.0107593	0.00988053	0.0105591	0.00999905
P_0160	2.0516	132.102			C00001374:L-isoleucine;C00001377:L-Leucine;	0.0185703	0.0223242	0.0234433	0.0132993	0.0147511	0.0167071	0.0109614	0.0216937	0.015342	0.0101948	0.0286029	0.0101541	0.0332398	0.0121942	0.0140079	0.0112747	0.0119909	0.0178129	0.0126815	0.0211048	0.0201297	0.0104272	0.00980342	0.00989492	0.0147913	0.018732	0.0223792	0.0302727	0.0154579	0.0129542	0.0106814	0.0106611	0.0194691	0.00988053	0.0105591	0.00999905	ATH001p0148050	3_H-48h_FDDAp.TXT_2	275	2.005	132.102	3626	133.103	185
P_0161	2.4295	132.084				0.0182278	0.0404775	0.0403266	0.0132993	0.025015	0.0195811	0.0109614	0.0202619	0.0319884	0.0101948	0.0149323	0.0101541	0.0264901	0.0445764	0.0421425	0.0112747	0.0252839	0.0265716	0.0133693	0.0185793	0.0218069	0.0104272	0.00980342	0.00989492	0.0147913	0.055582	0.0370799	0.0237718	0.0298345	0.0245089	0.0106814	0.0199576	0.0212463	0.00988053	0.0163299	0.00999905	ATH001p0080379	2_H-03h_FDDAp.TXT_4	142	2.44	132.085	1172	133.083	99
P_0162	2.9303	132.049			C00034027:L-Asparaginate;	0.0558326	0.0623734	0.0465584	0.0494786	0.030243	0.0321573	0.0302998	0.0358936	0.015342	0.024676	0.0186384	0.0248091	0.0556296	0.0393298	0.0140079	0.0528199	0.0429939	0.0112274	0.040556	0.0365257	0.0428566	0.0250758	0.0330596	0.035839	0.0481339	0.0114744	0.0616363	0.0214886	0.0289298	0.0344046	0.0250162	0.0106611	0.0248381	0.00988053	0.0227317	0.0170184	ATH001p0151338	3_H-48h_FDDAp.TXT_4	165	2.947	132.049	1629	133.051	115
P_0163	4.5814	132.048			C00034027:L-Asparaginate;	0.0734424	0.0969208	0.0780388	0.0888132	0.0630177	0.06325	0.0660865	0.0596839	0.133957	0.0479876	0.0493266	0.0399834	0.123392	0.0756883	0.0798262	0.0786042	0.0647528	0.0614936	0.0739235	0.0602421	0.0567024	0.048218	0.0370991	0.0386058	0.118857	0.0882407	0.114419	0.107884	0.0740942	0.0674697	0.087082	0.0559122	0.0522057	0.0468743	0.0379089	0.0520759	ATH001p0117127	3_D-03h_FDDAp.TXT_3	474	4.603	132.048	1897	133.043	86
P_0164	2.2511	132.012				0.011288	0.012725	0.014298	0.0132993	0.0103953	0.0119336	0.0109614	0.0111821	0.015342	0.0101948	0.00938503	0.0101541	0.0148532	0.0121942	0.0140079	0.0112747	0.0142852	0.0157553	0.0317625	0.0166017	0.0241792	0.0200212	0.00980342	0.0127335	0.0211613	0.0114744	0.0119353	0.037967	0.0186772	0.0107813	0.0284135	0.0206502	0.0208705	0.0172187	0.0125817	0.0180486	ATH001p0038395	1_H-48h_FDDAp.TXT_6	51	2.243	132.011	1028	133.014	69
P_0165	2.3375	132.012				0.011288	0.012725	0.014298	0.0132993	0.0103953	0.0119336	0.0109614	0.0111821	0.015342	0.0101948	0.00938503	0.0101541	0.013688	0.0121942	0.0140079	0.0246088	0.0119909	0.0112274	0.0292593	0.0106951	0.0126366	0.0145133	0.0117012	0.00989492	0.0147913	0.0114744	0.0119353	0.0334516	0.011722	0.0111274	0.0106814	0.0166716	0.011067	0.00988053	0.0105591	0.0127703	ATH001p0014310	1_D-24h_FDDAp.TXT_6	71	2.316	132.011	1086	133.017	30
P_0166	0.8029	131.13				0.0588496	0.098292	0.0819901	0.0687355	0.0700259	0.0722622	0.0670389	0.0587602	0.0578385	0.056542	0.0678998	0.0644103	0.0683449	0.070629	0.094158	0.0761191	0.0745115	0.0776718	0.100383	0.076791	0.0748154	0.074518	0.0562183	0.0702644	0.0707879	0.0887378	0.0731458	0.0799239	0.0674632	0.0740642	0.0767079	0.0795509	0.0585646	0.0680983	0.0795815	0.0665914	ATH001p0133284	3_D-48h_FDDAp.TXT_7	5	0.783	131.13	3347	132.131	254
P_0167	0.8503	131.13				0.0117904	0.0169289	0.0191109	0.0145494	0.0212466	0.0119817	0.0119041	0.0160351	0.0558148	0.0105843	0.0180335	0.0101541	0.0150568	0.0179052	0.0179273	0.0195904	0.0155162	0.0169239	0.0230304	0.0106951	0.0182262	0.0182341	0.00980342	0.0203927	0.0147913	0.0203415	0.0156421	0.0159335	0.011722	0.0107813	0.0220867	0.0206802	0.014526	0.0164484	0.0155259	0.0197627	ATH001p0100187	2_W-03h_FDDAp.TXT_6	6	0.812	131.129	2817	132.137	110
P_0168	0.7549	131.129				0.0956216	0.131188	0.14575	0.123148	0.102621	0.119081	0.118478	0.109641	0.110221	0.1081	0.123025	0.126381	0.125873	0.098839	0.133511	0.119168	0.108148	0.111056	0.156186	0.114358	0.130788	0.128292	0.137692	0.133133	0.11369	0.120008	0.105187	0.134102	0.110798	0.118651	0.109884	0.124839	0.0997268	0.110908	0.127849	0.12123	ATH001p0133284	3_D-48h_FDDAp.TXT_7	5	0.783	131.13	3347	132.131	254
P_0169	2.9477	131.049				0.166741	0.212888	0.20062	0.140828	0.147254	0.135527	0.128424	0.137921	0.240831	0.0928123	0.0587516	0.0858876	0.149927	0.200265	0.203237	0.0802581	0.122194	0.111158	0.0905964	0.0879698	0.0985384	0.0526387	0.0475118	0.0366529	0.175941	0.201346	0.199526	0.144932	0.123767	0.119201	0.119407	0.122713	0.105142	0.0351603	0.0444164	0.060166	ATH001p0105709	2_W-24h_FDDAp.TXT_2	429	2.949	131.05	4669	132.05	1338
P_0170	2.3513	131.049				0.0265217	0.0326177	0.0345387	0.0290239	0.0381938	0.0329952	0.0320488	0.0396383	0.0698847	0.0346732	0.0356008	0.0417029	0.0295847	0.0279667	0.028493	0.0258458	0.0270606	0.0287462	0.0306551	0.0280735	0.0343389	0.0349605	0.0444872	0.045396	0.0273491	0.0246208	0.032072	0.0384183	0.030224	0.0303832	0.0242525	0.0324524	0.0322973	0.035315	0.0455042	0.0510229	ATH001p0165583	3_W-24h_FDDAp.TXT_4	134	2.357	131.049	1510	132.054	192
P_0171	3.1249	130.16				0.0280333	0.012725	0.0519192	0.0209646	0.0103953	0.0119336	0.0139212	0.0111821	0.015342	0.0118418	0.00938503	0.0101541	0.0281379	0.0121942	0.0297112	0.0253188	0.0119909	0.0112274	0.022101	0.0106951	0.0103089	0.0184868	0.0103916	0.00989492	0.0284362	0.0114744	0.0119353	0.029222	0.011722	0.0107813	0.0121324	0.0106611	0.0107593	0.0375342	0.0115648	0.0224944	ATH001p0018889	1_D-48h_FDDAp.TXT_5	126	3.138	130.16	1111	131.163	40
P_0172	0.8444	130.101				0.011288	0.0132531	0.014298	0.0184384	0.0103953	0.0162084	0.0194119	0.0173554	0.015342	0.0101948	0.00938503	0.0218398	0.0149986	0.0206615	0.0140079	0.0309821	0.0119909	0.0135282	0.0159195	0.0154877	0.0206275	0.019342	0.00980342	0.00989492	0.0147913	0.0114744	0.0180145	0.0319506	0.0130444	0.0107813	0.0167315	0.0194529	0.0243715	0.0144875	0.0233717	0.0220138
P_0173	4.1195	130.065				0.128536	0.140745	0.149273	0.143405	0.117237	0.136824	0.105221	0.111702	0.220077	0.107957	0.0883537	0.115962	0.146902	0.128952	0.150015	0.123047	0.15247	0.131668	0.125598	0.0845309	0.118595	0.109822	0.0842477	0.0904187	0.148692	0.152604	0.138202	0.145376	0.113816	0.111411	0.0923495	0.123818	0.104604	0.0801687	0.101163	0.0953738	ATH001p0166262	3_W-24h_FDDAp.TXT_5	167	4.117	130.066	5387	131.07	705
P_0174	4.1559	130.065				0.0591401	0.012725	0.014298	0.0132993	0.0478651	0.0709862	0.0374656	0.0510205	0.112673	0.0487071	0.00938503	0.0365432	0.013688	0.0549168	0.0140079	0.0569908	0.073519	0.0112274	0.0126815	0.0106951	0.0425907	0.0104272	0.00980342	0.00989492	0.0147913	0.0736519	0.0119353	0.0159335	0.0399318	0.0514472	0.0106814	0.0574643	0.0107593	0.00988053	0.0490857	0.0455599	ATH001p0166262	3_W-24h_FDDAp.TXT_5	167	4.117	130.066	5387	131.07	705
P_0175	3.1785	130.065				0.0710021	0.0940334	0.0974796	0.094765	0.0707227	0.0660737	0.069657	0.080187	0.111712	0.0759917	0.0647982	0.0648267	0.0911314	0.096587	0.0929637	0.0660506	0.0843624	0.0579075	0.0810241	0.0521014	0.0568476	0.0627551	0.0586572	0.0481836	0.0895378	0.0720801	0.0735062	0.0888902	0.0744978	0.0644672	0.0106814	0.0595743	0.0559702	0.0483108	0.0532867	0.0541995	ATH001p0052022	1_W-24h_FDDAp.TXT_4	158	3.189	130.065	2797	131.07	390
P_0176	2.6713	135.102				0.0463099	0.082173	0.0797821	0.07294	0.0725828	0.0666257	0.0893587	0.0682542	0.112493	0.0924119	0.04588	0.0453708	0.0423774	0.0778648	0.0754062	0.0567746	0.0800397	0.0686937	0.102995	0.0644594	0.0606063	0.102499	0.0477309	0.0433395	0.0474886	0.07103	0.0729435	0.0838502	0.0690238	0.067775	0.0949115	0.0653706	0.0643114	0.0921373	0.0518565	0.0510262	ATH001p0077122	2_H-03h_FDDAp.TXT_2	371	2.667	135.102	2348	136.111	137
P_0177	2.715	135.101				0.011288	0.0339919	0.0289692	0.030796	0.0240594	0.0245948	0.0297303	0.0250255	0.041853	0.0101948	0.016068	0.0107411	0.013688	0.0287343	0.0310415	0.011881	0.0345219	0.0147614	0.0126815	0.0210039	0.0103089	0.0206647	0.0125526	0.0159708	0.0147913	0.0219559	0.0168907	0.0180367	0.011722	0.0107813	0.0106814	0.0106611	0.0107593	0.0199089	0.0165277	0.0202225	ATH001p0077122	2_H-03h_FDDAp.TXT_2	371	2.667	135.102	2348	136.111	137
P_0178	0.7629	134.996				0.0180914	0.0194828	0.0243638	0.0201414	0.0200147	0.0197438	0.0208139	0.0176566	0.0318785	0.0184118	0.0209468	0.0210633	0.0188563	0.0190164	0.0189777	0.0223882	0.01507	0.0238748	0.0247544	0.0171752	0.0217885	0.0190683	0.0239981	0.019213	0.0194039	0.0201381	0.017518	0.0245607	0.0203818	0.0224868	0.0181082	0.0202774	0.015253	0.0195042	0.0230391	0.024966
P_0179	2.3779	134.062				0.0118354	0.0165668	0.014298	0.0132993	0.0109864	0.0132688	0.0109614	0.0111821	0.0175264	0.0101948	0.00938503	0.0101541	0.0150294	0.0146986	0.0140079	0.0112747	0.0137323	0.0112274	0.0126815	0.0106951	0.0103089	0.0104272	0.00980342	0.00989492	0.0147913	0.0114744	0.0119353	0.0159335	0.011722	0.0107813	0.0106814	0.0106611	0.0107593	0.00988053	0.0105591	0.00999905
P_0180	2.921	134.062				0.011288	0.012725	0.014298	0.0132993	0.0103953	0.0119336	0.0109614	0.0111821	0.015342	0.0101948	0.00938503	0.0101541	0.013688	0.0121942	0.0140079	0.0112747	0.0119909	0.0112274	0.0126815	0.0106951	0.0103089	0.0104272	0.00980342	0.00989492	0.0147913	0.0114744	0.0119353	0.0215056	0.0152522	0.0121788	0.0161266	0.0210097	0.0185504	0.0167762	0.0200116	0.0222707
P_0181	0.7613	134				0.0212372	0.021157	0.0257063	0.0274438	0.0199843	0.0240768	0.0183775	0.0247789	0.0330371	0.0145787	0.0173875	0.0189881	0.0233265	0.0232422	0.0248781	0.0249938	0.0176448	0.0195864	0.0240949	0.0172325	0.0177873	0.025651	0.0233125	0.023671	0.020475	0.0172444	0.0221667	0.0187	0.0208651	0.0224907	0.0207432	0.0196662	0.0199452	0.0183778	0.0216116	0.0196181
P_0182	3.0778	133.064			C00001341:L-Asparagine;	0.0244047	0.0264557	0.0338481	0.0132993	0.0259909	0.0321314	0.0178822	0.0228626	0.0486763	0.0154642	0.00938503	0.0101541	0.013688	0.0275163	0.0390855	0.0112747	0.0235824	0.0170315	0.0126815	0.0106951	0.0103089	0.0104272	0.00980342	0.00989492	0.0147913	0.0258246	0.0262548	0.0159335	0.011722	0.0107813	0.0106814	0.0160959	0.0107593	0.00988053	0.0105591	0.00999905	ATH001p0156861	3_W-03h_FDDAp.TXT_6	49	3.086	133.065	1082	134.067	34
P_0183	0.99	133.061			C00001341:L-Asparagine;	0.0282202	0.0375568	0.0403551	0.0333702	0.028306	0.0325367	0.0285706	0.0328526	0.0534855	0.0329426	0.0311373	0.030804	0.0359109	0.0312858	0.0362384	0.0301074	0.0275184	0.0249259	0.0385215	0.025353	0.031365	0.0262063	0.0290847	0.0288709	0.0333024	0.0352106	0.0304043	0.0424474	0.0320937	0.0310232	0.0273201	0.0276782	0.0274402	0.0308597	0.0368013	0.0276831
P_0184	0.8857	133.061			C00001341:L-Asparagine;	0.0929522	0.107094	0.116649	0.118906	0.0928987	0.115127	0.102444	0.0960885	0.109498	0.107756	0.0984333	0.117694	0.107502	0.0885865	0.117166	0.105323	0.102976	0.0973467	0.118108	0.0987502	0.0989315	0.111249	0.11743	0.118829	0.115515	0.0808382	0.0903339	0.13183	0.107596	0.0949928	0.0873392	0.0981588	0.101413	0.104038	0.122287	0.105338	ATH001p0147769	3_H-24h_FDDAp.TXT_10	11	0.899	133.061	3457	134.049	393
P_0185	1.516	133.034				0.011288	0.012725	0.015814	0.0132993	0.0103953	0.0119336	0.0109614	0.0111821	0.015342	0.0101948	0.00938503	0.0101541	0.013688	0.0121942	0.0140079	0.0112747	0.0119909	0.0112274	0.0136494	0.0106951	0.0103089	0.0104272	0.00980342	0.00989492	0.0147913	0.0114744	0.0119353	0.0159335	0.011722	0.0107813	0.0106814	0.0106611	0.0107593	0.00988053	0.0105591	0.00999905	ATH001p0024045	1_H-03h_FDDAp.TXT_7	23	1.479	133.031	1135	134.033	64
P_0186	1.4611	133.032				0.0460261	0.0325723	0.0501205	0.0357937	0.0269477	0.0189337	0.0261544	0.019849	0.0582122	0.0101948	0.00938503	0.0101541	0.0399385	0.0457134	0.0438665	0.0112747	0.0119909	0.0112274	0.0126815	0.0106951	0.0218442	0.0104272	0.026398	0.00989492	0.0409251	0.0415489	0.0119353	0.0398782	0.011722	0.0135391	0.0217499	0.0259109	0.0107593	0.00988053	0.030443	0.0240504	ATH001p0024045	1_H-03h_FDDAp.TXT_7	23	1.479	133.031	1135	134.033	64
P_0187	1.3915	133.032				0.011288	0.012725	0.014298	0.0132993	0.0103953	0.0119336	0.0109614	0.0111821	0.015342	0.0101948	0.00938503	0.0101541	0.0142476	0.0121942	0.0175095	0.0112747	0.0119909	0.0112274	0.0126815	0.0106951	0.0103089	0.0107251	0.00980342	0.00989492	0.0175774	0.016041	0.0119353	0.0159335	0.011722	0.0107813	0.0106814	0.0106611	0.0107593	0.00988053	0.0105591	0.00999905
P_0188	0.7456	132.999				0.114168	0.128696	0.154757	0.144916	0.112599	0.139233	0.124747	0.137173	0.228377	0.147429	0.120784	0.125429	0.154733	0.118732	0.142409	0.119014	0.120754	0.117697	0.140329	0.111779	0.107976	0.139562	0.120609	0.124697	0.156755	0.122898	0.125723	0.180132	0.129758	0.120324	0.118754	0.116905	0.116562	0.127908	0.130238	0.118515	ATH001p0095633	2_H-48h_FDDAp.TXT_8	2	0.74	132.999	4143	134	759
P_0189	2.021	132.103			C00001374:L-isoleucine;C00001377:L-Leucine;	0.0460474	0.051984	0.0223612	0.0437812	0.0229983	0.0307929	0.0109614	0.0422731	0.0968981	0.0101948	0.00938503	0.0512819	0.0607092	0.0429542	0.0428317	0.0263535	0.0321801	0.0396547	0.0599347	0.0360092	0.0207905	0.0900636	0.0568366	0.00989492	0.0303861	0.0531667	0.0463394	0.0545976	0.0356312	0.0265227	0.0355639	0.0491998	0.0450587	0.0383646	0.0937471	0.0582087	ATH001p0162174	3_W-24h_FDDAp.TXT_2	255	1.976	132.102	17007	133.106	1377
P_0190	1.9665	132.102			C00001374:L-isoleucine;C00001377:L-Leucine;	0.344355	0.320948	0.325172	0.312167	0.239519	0.258044	0.294222	0.31314	0.606769	0.303723	0.288236	0.319174	0.400127	0.307883	0.349596	0.268885	0.244588	0.237123	0.304837	0.260743	0.261094	0.288748	0.320187	0.325016	0.436599	0.296665	0.313801	0.380243	0.252946	0.233957	0.247519	0.290534	0.305403	0.287556	0.340797	0.354256	ATH001p0062805	2_D-09h_FDDAp.TXT_2	275	1.962	132.103	3665	133.109	178
P_0191	1.9037	132.102			C00001374:L-isoleucine;C00001377:L-Leucine;	0.191871	0.17332	0.19632	0.212689	0.151974	0.184203	0.199043	0.222457	0.438906	0.233229	0.220884	0.244123	0.209594	0.172116	0.188929	0.165754	0.148232	0.17508	0.230676	0.184	0.186718	0.226455	0.241284	0.228151	0.220404	0.163737	0.172169	0.22543	0.152082	0.145905	0.201481	0.201547	0.207196	0.20642	0.241629	0.264712	ATH001p0043830	1_W-09h_FDDAp.TXT_2	263	1.904	132.103	6216	133.107	312
P_0192	3.122	138.128				0.011288	0.0132417	0.014298	0.0136432	0.0103953	0.0132257	0.0139212	0.0143573	0.0270104	0.0107032	0.00938503	0.0101541	0.013688	0.0121942	0.0140079	0.0118072	0.013262	0.0130574	0.0126815	0.0106951	0.0143912	0.0106984	0.00980342	0.0111658	0.0147913	0.0124432	0.013008	0.0165807	0.0200178	0.01097	0.0163293	0.0145631	0.0149863	0.00988053	0.0127704	0.0129852
P_0193	5.5404	138.127				0.0217633	0.0289978	0.0311083	0.0165709	0.026263	0.0216465	0.0198182	0.0191847	0.0417959	0.0188269	0.0200371	0.0166942	0.0224484	0.0228783	0.0140079	0.0179409	0.0185373	0.0222302	0.0250082	0.0171121	0.0185107	0.0104272	0.0127248	0.0109734	0.0162409	0.0254448	0.0300713	0.0215739	0.0202465	0.0203451	0.0112332	0.0252405	0.0187	0.0117381	0.0133774	0.017488	ATH001p0121973	3_D-09h_FDDAp.TXT_3	510	5.492	138.129	3774	139.131	183
P_0194	3.1533	138.074				0.011288	0.012725	0.014298	0.0132993	0.0133201	0.0119336	0.0120782	0.0122683	0.0322205	0.0118887	0.00938503	0.0101541	0.013688	0.0121942	0.0140079	0.0112747	0.0119909	0.0129515	0.0126815	0.0106951	0.0145694	0.0106688	0.00980342	0.00989492	0.0147913	0.0114744	0.0133697	0.0159335	0.011722	0.0132235	0.0135867	0.011937	0.0107593	0.00988053	0.0105591	0.0129852
P_0195	1.899	138.066				0.011288	0.012725	0.014298	0.0132993	0.0103953	0.0119336	0.0109614	0.0111821	0.015342	0.0101948	0.00938503	0.0101541	0.013688	0.0121942	0.0140079	0.0112747	0.0119909	0.0112274	0.0126815	0.0106951	0.0103089	0.0104272	0.00980342	0.00989492	0.0147913	0.0114744	0.0119353	0.0161871	0.016106	0.0113143	0.0244096	0.0188681	0.0178811	0.0105873	0.0105591	0.00999905	ATH001p0013338	1_D-24h_FDDAp.TXT_4	99	1.91	138.063	1336	139.061	52
P_0196	2.3014	138.055			C00007382:Anthranilic acid;C00001401:p-Aminobenzoic acid;	0.0244498	0.0189074	0.0207827	0.0221755	0.0159255	0.0180149	0.0203932	0.0130054	0.0392348	0.0142727	0.0192857	0.0236566	0.0261212	0.0121942	0.0172599	0.0112747	0.0189096	0.0206207	0.0243977	0.0106951	0.0191575	0.017657	0.0174283	0.0174763	0.0284289	0.0181322	0.0198102	0.0273599	0.0186848	0.0107813	0.0198089	0.014923	0.0178112	0.0191941	0.0192717	0.0118564
P_0197	1.9604	137.064			C00007546:Methylbenzoate;	0.0137923	0.012725	0.014298	0.0132993	0.0105713	0.0119336	0.0183481	0.0125255	0.0334741	0.0138711	0.0115825	0.0131967	0.0172943	0.0125949	0.0165081	0.0160136	0.0155537	0.0151365	0.0323686	0.0262671	0.0264735	0.0381534	0.0334916	0.0352794	0.0151827	0.0114744	0.0119353	0.0159335	0.011722	0.0107813	0.0106814	0.0122242	0.0116272	0.00988053	0.0120374	0.00999905	ATH001p0037512	1_H-48h_FDDAp.TXT_4	100	1.975	137.062	1005	138.071	86
P_0198	2.9482	137.061			C00007546:Methylbenzoate;	0.011288	0.012725	0.014298	0.0132993	0.0103953	0.0119336	0.0109614	0.0111821	0.015342	0.0101948	0.00938503	0.0101541	0.0165351	0.0121942	0.0187395	0.0112747	0.0119909	0.0112274	0.0126815	0.0106951	0.0103089	0.0104272	0.00980342	0.00989492	0.0147913	0.0147095	0.0148078	0.0168781	0.011722	0.0107813	0.0106814	0.0106611	0.0107593	0.00988053	0.0105591	0.00999905
P_0199	2.414	136.081			C00007327:Phenylacetaldoxime;	0.011288	0.012725	0.014298	0.0132993	0.0103953	0.0119336	0.0109614	0.0111821	0.015342	0.0101948	0.00938503	0.0101541	0.013688	0.0121942	0.0140079	0.014161	0.0159686	0.0221439	0.0388151	0.0288587	0.0361113	0.0247173	0.0308319	0.0314041	0.0147913	0.0114744	0.0119353	0.0159335	0.011722	0.0107813	0.0106814	0.0106611	0.0107593	0.00988053	0.0105591	0.00999905	ATH001p0147076	3_H-24h_FDDAp.TXT_5	90	2.371	136.08	6249	137.083	494
P_0200	2.4618	136.08			C00007327:Phenylacetaldoxime;	0.011288	0.012725	0.014298	0.0132993	0.0103953	0.0119336	0.0109614	0.0111821	0.015342	0.0101948	0.00938503	0.0101541	0.013688	0.0121942	0.0140079	0.0112747	0.0119909	0.0112274	0.0221996	0.0177539	0.0199531	0.0104272	0.00980342	0.0119668	0.0147913	0.0114744	0.0119353	0.0159335	0.011722	0.0107813	0.0106814	0.0106611	0.0107593	0.00988053	0.0105591	0.00999905	ATH001p0033282	1_H-24h_FDDAp.TXT_5	85	2.431	136.08	1011	137.084	109
P_0201	2.3508	136.08			C00007327:Phenylacetaldoxime;	0.011288	0.012725	0.014298	0.0132993	0.0103953	0.0119336	0.0109614	0.0111821	0.015342	0.0101948	0.00938503	0.0101541	0.0149571	0.0158712	0.0168375	0.0856755	0.0929857	0.102682	0.222637	0.198355	0.195102	0.26192	0.173679	0.180595	0.0147913	0.0114744	0.0119353	0.0159335	0.011722	0.0107813	0.0106814	0.0106611	0.0107593	0.00988053	0.0105591	0.00999905	ATH001p0147076	3_H-24h_FDDAp.TXT_5	90	2.371	136.08	6249	137.083	494
P_0202	1.0045	136.08			C00007327:Phenylacetaldoxime;	0.011288	0.012725	0.014298	0.0132993	0.0103953	0.0119336	0.0109614	0.0111821	0.015342	0.0101948	0.00938503	0.0101541	0.023297	0.0203764	0.0346302	0.0518646	0.0469291	0.0616247	0.105834	0.0633056	0.064078	0.0812846	0.0365842	0.0480582	0.0147913	0.0114744	0.0119353	0.0159335	0.011722	0.0107813	0.0106814	0.0106611	0.0107593	0.00988053	0.0105591	0.00999905	ATH001p0146391	3_H-24h_FDDAp.TXT_4	18	0.965	136.079	12016	137.083	591
P_0203	0.9596	136.08			C00007327:Phenylacetaldoxime;	0.017162	0.0163225	0.0157564	0.0203479	0.0127252	0.0168765	0.0130821	0.0124345	0.0245779	0.012091	0.0134601	0.0110679	0.067411	0.0616868	0.0854615	0.198568	0.182404	0.1865	0.389366	0.283428	0.285157	0.305085	0.221936	0.233976	0.0188538	0.0144454	0.0119353	0.0173543	0.0125325	0.0118594	0.0106814	0.0107677	0.0107593	0.01069	0.0110986	0.00999905	ATH001p0031304	1_H-24h_FDDAp.TXT_3	99	0.954	136.08	9011	137.083	617
P_0204	2.7472	136.079			C00007327:Phenylacetaldoxime;	0.011288	0.012725	0.014298	0.0132993	0.0103953	0.0119336	0.0109614	0.0111821	0.015342	0.0101948	0.00938503	0.0101541	0.013688	0.0121942	0.0140079	0.0371911	0.0408551	0.0502601	0.0876041	0.070588	0.0777868	0.0779563	0.0418362	0.0345834	0.0147913	0.0114744	0.0119353	0.0159335	0.011722	0.0107813	0.0106814	0.0106611	0.0107593	0.00988053	0.0105591	0.00999905	ATH001p0033841	1_H-24h_FDDAp.TXT_8	23	2.748	136.079	2159	137.083	107
P_0205	1.0636	136.079			C00007327:Phenylacetaldoxime;	0.011288	0.012725	0.014298	0.0132993	0.0103953	0.0119336	0.0109614	0.0111821	0.015342	0.0101948	0.00938503	0.0101541	0.013688	0.0121942	0.0140079	0.01271	0.0119909	0.0124694	0.0287158	0.0119182	0.0180062	0.0193568	0.021012	0.00989492	0.0147913	0.0114744	0.0119353	0.0159335	0.011722	0.0107813	0.0106814	0.0106611	0.0107593	0.00988053	0.0105591	0.00999905	ATH001p0038684	1_H-48h_FDDAp.TXT_9	17	1.034	136.079	1676	137.084	22
P_0206	1.8451	136.076			C00007327:Phenylacetaldoxime;	0.0279266	0.0323406	0.0354994	0.0331614	0.0245434	0.0332496	0.0454608	0.04355	0.0908377	0.0350282	0.0460408	0.0601703	0.0290037	0.0406153	0.043777	0.0297467	0.0342771	0.0371156	0.0515697	0.0469542	0.0503927	0.0427305	0.0577816	0.0613874	0.0371249	0.0257463	0.0304236	0.0451874	0.0311034	0.0374583	0.0378334	0.0471775	0.05337	0.0462632	0.0644473	0.06731	ATH001p0166788	3_W-24h_FDDAp.TXT_8	23	1.837	136.074	1765	137.075	167
P_0207	1.7947	136.075			C00007327:Phenylacetaldoxime;	0.011288	0.012725	0.014298	0.0132993	0.0103953	0.0119336	0.0186177	0.0140313	0.015342	0.0101948	0.0102588	0.0174244	0.013688	0.0131228	0.0140079	0.0112747	0.0128273	0.0132396	0.0180703	0.0106951	0.0167756	0.0104272	0.00980342	0.0138412	0.0147913	0.0114744	0.0142105	0.0159335	0.011722	0.0107813	0.0106814	0.0106611	0.0107593	0.0111146	0.0125398	0.0107051	ATH001p0166788	3_W-24h_FDDAp.TXT_8	23	1.837	136.074	1765	137.075	167
P_0208	0.5105	141.959				0.011288	0.012725	0.0176108	0.0175445	0.0103953	0.0119336	0.0172383	0.0111821	0.015342	0.010593	0.00938503	0.0101541	0.013688	0.0121942	0.0152758	0.0112747	0.0119909	0.0112274	0.0126815	0.0239783	0.0103089	0.0104272	0.00980342	0.00989492	0.0147913	0.0114744	0.0119353	0.0159335	0.011722	0.0107813	0.0149345	0.0106611	0.015951	0.00988053	0.0105591	0.00999905	ATH001p0105378	2_W-24h_FDDAp.TXT_2	84	0.48	141.96	1818	142.963	53
P_0209	0.6827	141.959				0.011288	0.020034	0.014298	0.0132993	0.0172394	0.0119336	0.0109614	0.0111821	0.015342	0.0101948	0.00938503	0.0101541	0.0186487	0.0121942	0.0313703	0.0307688	0.0197143	0.0199387	0.0126815	0.0106951	0.0103089	0.0104272	0.0142389	0.00989492	0.0147913	0.0114744	0.0119353	0.0470252	0.0303798	0.0300411	0.0106814	0.0238957	0.0107593	0.0177228	0.0105591	0.00999905	ATH001p0133569	3_H-03h_FDDAp.TXT_2	116	0.651	141.959	1366	142.963	67
P_0210	1.0055	141.111				0.011288	0.012725	0.014298	0.0132993	0.0103953	0.0119336	0.0109614	0.0111821	0.015342	0.0101948	0.00938503	0.0101541	0.013688	0.0121942	0.0140079	0.0112747	0.0119909	0.0112274	0.0126815	0.0106951	0.0103089	0.0104272	0.00980342	0.00989492	0.030806	0.023	0.0189531	0.0523262	0.0504601	0.0470683	0.0754412	0.0618809	0.0553218	0.0777538	0.0476836	0.0645476	ATH001p0127582	3_D-24h_FDDAp.TXT_4	20	0.967	141.111	10208	142.114	531
P_0211	2.3449	141.111				0.011288	0.012725	0.014298	0.0132993	0.0103953	0.0119336	0.0109614	0.0111821	0.015342	0.0101948	0.00938503	0.0101541	0.013688	0.0121942	0.0140079	0.0112747	0.0119909	0.0112274	0.0126815	0.0106951	0.0103089	0.0104272	0.00980342	0.00989492	0.0147913	0.0155084	0.0152358	0.0764595	0.0910694	0.0736651	0.192513	0.206107	0.198466	0.24001	0.175803	0.239519	ATH001p0018325	1_D-48h_FDDAp.TXT_4	117	2.339	141.111	8053	142.111	265
P_0212	0.9561	141.111				0.011288	0.012725	0.014298	0.0132993	0.0103953	0.0119336	0.0109614	0.0111821	0.015342	0.0101948	0.00938503	0.0101541	0.013688	0.0121942	0.0140079	0.0116823	0.0119909	0.0112274	0.0126815	0.0106951	0.0103089	0.0104272	0.00980342	0.00989492	0.077437	0.0567922	0.0602707	0.219875	0.17586	0.159341	0.339926	0.29705	0.281612	0.290546	0.238961	0.279156	ATH001p0016949	1_D-48h_FDDAp.TXT_3	92	0.955	141.111	10514	142.114	784
P_0213	2.7387	141.111				0.011288	0.012725	0.014298	0.0132993	0.0103953	0.0119336	0.0109614	0.0111821	0.015342	0.0101948	0.00938503	0.0101541	0.013688	0.0121942	0.0140079	0.0112747	0.0119909	0.0112274	0.0126815	0.0106951	0.0103089	0.0104272	0.00980342	0.00989492	0.0147913	0.0114744	0.0119353	0.0338647	0.0370925	0.0320522	0.0751668	0.0698831	0.0677324	0.0637323	0.036506	0.0458886	ATH001p0072007	2_D-24h_FDDAp.TXT_8	21	2.746	141.111	1589	142.106	57
P_0214	1.0587	141.11				0.011288	0.012725	0.014298	0.0132993	0.0103953	0.0119336	0.0109614	0.0111821	0.015342	0.0101948	0.00938503	0.0101541	0.013688	0.0121942	0.0140079	0.0112747	0.0119909	0.0112274	0.0126815	0.0106951	0.0103089	0.0104272	0.00980342	0.00989492	0.0147913	0.0114744	0.0119353	0.0159335	0.0160011	0.0138028	0.0295304	0.014059	0.0198296	0.0207668	0.0181558	0.0209346	ATH001p0128756	3_D-24h_FDDAp.TXT_9	16	1.027	141.111	1828	142.114	119
P_0215	2.4138	141.109				0.011288	0.012725	0.014298	0.0132993	0.0103953	0.0119336	0.0109614	0.0111821	0.015342	0.0101948	0.00938503	0.0101541	0.013688	0.0121942	0.0140079	0.0112747	0.0119909	0.0112274	0.0126815	0.0106951	0.0103089	0.0104272	0.00980342	0.00989492	0.0147913	0.0114744	0.0119353	0.0196153	0.0185446	0.0167186	0.0305244	0.0253316	0.0339762	0.0303486	0.0156217	0.0202619	ATH001p0018326	1_D-48h_FDDAp.TXT_4	118	2.374	141.112	5445	142.116	272
P_0216	2.4622	141.109				0.011288	0.012725	0.014298	0.0132993	0.0103953	0.0119336	0.0109614	0.0111821	0.015342	0.0101948	0.00938503	0.0101541	0.013688	0.0121942	0.0140079	0.0112747	0.0119909	0.0112274	0.0126815	0.0106951	0.0103089	0.0104272	0.00980342	0.00989492	0.0147913	0.0114744	0.0119353	0.0159335	0.011722	0.0107813	0.0118226	0.0132295	0.0107593	0.0227304	0.0105591	0.0131786	ATH001p0012056	1_D-24h_FDDAp.TXT_3	256	2.423	141.109	1083	142.108	39
P_0217	0.913	141.067				0.0378295	0.0242022	0.0263564	0.050356	0.0131206	0.0232132	0.0201515	0.0192714	0.0398592	0.0123153	0.00994551	0.0117726	0.0424583	0.0320437	0.0396779	0.0352109	0.0315404	0.0219055	0.0229627	0.0188958	0.0141433	0.0122376	0.0122199	0.016365	0.0656924	0.0403047	0.0281104	0.0557648	0.0302496	0.0289813	0.0330369	0.0150525	0.0208767	0.0108913	0.0174178	0.0158861	ATH001p0024314	1_H-03h_FDDAp.TXT_10	10	0.934	141.066	1158	142.076	44
P_0218	0.9886	141.033				0.0231773	0.0285646	0.0298412	0.0246226	0.0161293	0.0199693	0.0155432	0.0153866	0.0246953	0.0101948	0.00938503	0.0104655	0.0234592	0.0282712	0.0278243	0.0199111	0.0217734	0.018058	0.0151026	0.0121157	0.0103089	0.0104272	0.00980342	0.0104901	0.0257552	0.0220534	0.0269691	0.038468	0.011722	0.0170653	0.0156236	0.0106611	0.0107593	0.00988053	0.0105591	0.0103279
P_0219	2.7367	140.106				0.011288	0.012725	0.014298	0.0132993	0.0103953	0.0119336	0.0109614	0.0111821	0.015342	0.0101948	0.00938503	0.0101541	0.013688	0.0121942	0.0140079	0.0112747	0.0119909	0.0112274	0.0126815	0.0106951	0.0103089	0.0104272	0.00980342	0.00989492	0.0147913	0.0114744	0.0119353	0.0159335	0.011722	0.0107813	0.0189468	0.0145544	0.0125217	0.0119123	0.0105591	0.00999905
P_0220	0.9606	140.105				0.011288	0.012725	0.014298	0.0132993	0.0103953	0.0119336	0.0109614	0.0111821	0.015342	0.0101948	0.00938503	0.0101541	0.013688	0.0121942	0.0140079	0.0112747	0.0119909	0.0112274	0.0126815	0.0106951	0.0103089	0.0104272	0.00980342	0.00989492	0.0148629	0.011662	0.0121363	0.0399824	0.0315585	0.0281896	0.0583955	0.0472823	0.0471346	0.0556351	0.0428357	0.0424351
P_0221	2.3453	140.105				0.011288	0.012725	0.014298	0.0132993	0.0103953	0.0119336	0.0109614	0.0111821	0.015342	0.0101948	0.00938503	0.0101541	0.013688	0.0121942	0.0140079	0.0112747	0.0119909	0.0112274	0.0126815	0.0106951	0.0103089	0.0104272	0.00980342	0.00989492	0.0147913	0.0114744	0.0119353	0.0159335	0.0157074	0.0195863	0.0331457	0.0332765	0.0376107	0.0417912	0.0287164	0.038275
P_0222	1.0007	140.102				0.011288	0.012725	0.014298	0.0132993	0.0103953	0.0119336	0.0109614	0.0111821	0.015342	0.0101948	0.00938503	0.0101541	0.013688	0.0121942	0.0140079	0.0112747	0.0119909	0.0112274	0.0126815	0.0106951	0.0103089	0.0104272	0.00980342	0.00989492	0.0147913	0.0114744	0.0119353	0.0195345	0.0129583	0.0123985	0.0128604	0.0130397	0.0154525	0.0148404	0.0105591	0.0124988
P_0223	5.4572	138.128				0.193411	0.277367	0.244958	0.237556	0.180353	0.187376	0.172361	0.174057	0.349148	0.158139	0.165154	0.1594	0.20854	0.227498	0.269397	0.157427	0.193967	0.191784	0.130095	0.136284	0.140418	0.123315	0.105956	0.113582	0.254481	0.247553	0.214455	0.219466	0.197208	0.146373	0.135173	0.154238	0.158337	0.0918884	0.117784	0.137428	ATH001p0047259	1_W-09h_FDDAp.TXT_4	274	5.447	138.128	5823	139.129	605
P_0224	2.1075	144.048				0.273765	0.187212	0.206621	0.272899	0.162824	0.18814	0.216751	0.120961	0.288695	0.162204	0.0895919	0.112812	0.27467	0.135004	0.1502	0.176796	0.111598	0.12891	0.169786	0.0955837	0.0897026	0.104358	0.0518797	0.0566075	0.260196	0.160088	0.158757	0.222191	0.123679	0.103127	0.138897	0.0972983	0.0926947	0.0991481	0.0781991	0.0647756	ATH001p0021622	1_H-03h_FDDAp.TXT_3	228	2.104	144.048	6995	145.052	470
P_0225	2.1584	144.048				0.0394432	0.0367536	0.0415669	0.0462813	0.0230359	0.0329605	0.0109614	0.0362845	0.015342	0.0296719	0.016932	0.0186087	0.013688	0.0213246	0.0328233	0.0112747	0.0196435	0.0284248	0.0237245	0.0145239	0.0146636	0.0235351	0.00980342	0.014783	0.0473647	0.0444965	0.0287361	0.0675633	0.0379422	0.0260694	0.0289433	0.0106611	0.0255976	0.0158547	0.0200745	0.0179372	ATH001p0050696	1_W-24h_FDDAp.TXT_3	218	2.109	144.048	6147	145.049	447
P_0226	3.9895	144.044				0.011288	0.012725	0.014298	0.0132993	0.0103953	0.0119336	0.0109614	0.0111821	0.015342	0.0101948	0.00938503	0.0101541	0.013688	0.0121942	0.0140079	0.0121718	0.0119909	0.0112274	0.0126815	0.0106951	0.0122792	0.0104272	0.00980342	0.00989492	0.0147913	0.0114744	0.0119353	0.0159335	0.011722	0.0107813	0.0106814	0.0106611	0.0107593	0.00988053	0.0105591	0.00999905
P_0227	1.5269	144.012				0.0126882	0.012725	0.016382	0.0133839	0.0109514	0.0119336	0.0109614	0.0111821	0.0198736	0.0101948	0.00938503	0.0101541	0.013688	0.0121942	0.0140079	0.0112747	0.0119909	0.0112274	0.0126815	0.0106951	0.0118284	0.0132	0.0131627	0.00989492	0.0147913	0.0114744	0.0119353	0.0159335	0.011722	0.0107813	0.0106814	0.0133293	0.0107593	0.00988053	0.0119565	0.0143922
P_0228	5.459	143.092				0.011288	0.012725	0.0149287	0.0132993	0.0103953	0.0119336	0.0109614	0.0111821	0.015342	0.0101948	0.00938503	0.0101541	0.013688	0.0145161	0.0140079	0.0112747	0.0119909	0.0112274	0.0126815	0.0106951	0.0103089	0.0104272	0.00980342	0.00989492	0.0147913	0.0122055	0.0119353	0.0159335	0.011722	0.0107813	0.0106814	0.0106611	0.0107593	0.00988053	0.0105591	0.00999905
P_0229	1.0046	143.082				0.0580347	0.0432059	0.0480953	0.066801	0.0367896	0.0413137	0.0452614	0.036749	0.0747027	0.0405692	0.022919	0.0380729	0.0506428	0.0456269	0.0509726	0.0433837	0.0371957	0.0357224	0.047643	0.0268189	0.018168	0.0393803	0.0268342	0.0317211	0.06023	0.0472121	0.0358133	0.0562021	0.0432528	0.0415677	0.0425613	0.0338736	0.0398059	0.00988053	0.0257647	0.0300289	ATH001p0062105	2_D-03h_FDDAp.TXT_6	16	0.967	143.082	5506	144.084	330
P_0230	0.9556	143.082				0.209986	0.16938	0.152289	0.207647	0.148281	0.156823	0.196816	0.169385	0.327891	0.157606	0.120824	0.178751	0.185466	0.164948	0.187008	0.170239	0.147404	0.129817	0.142364	0.112568	0.0815284	0.13311	0.108781	0.127563	0.251581	0.168212	0.136271	0.236537	0.0486816	0.138584	0.14776	0.10347	0.144425	0.103068	0.112078	0.135627	ATH001p0062105	2_D-03h_FDDAp.TXT_6	16	0.967	143.082	5506	144.084	330
P_0231	1.064	143.082				0.0267218	0.0169231	0.0230936	0.0161553	0.0112557	0.0193345	0.0208508	0.0143851	0.0408463	0.0165863	0.00938503	0.0142134	0.0209985	0.0175528	0.0140841	0.0240673	0.0163332	0.0112274	0.0201771	0.0145984	0.0103383	0.012664	0.0132104	0.0148829	0.0245245	0.0201339	0.0139466	0.0266094	0.0156581	0.0154016	0.01885	0.0133471	0.013651	0.0112822	0.0141874	0.0186794	ATH001p0043561	1_W-03h_FDDAp.TXT_10	13	1.056	143.082	1161	144.087	48
P_0232	1.1117	143.082				0.0127206	0.012725	0.014298	0.0154057	0.0103953	0.0137147	0.0109614	0.0111821	0.0237926	0.0101948	0.00938503	0.0101541	0.013688	0.0155046	0.0140079	0.0112747	0.0119909	0.0112274	0.0126815	0.0106951	0.0103089	0.0104272	0.00980342	0.00989492	0.0147913	0.0121577	0.0119353	0.0159335	0.011722	0.0107813	0.0106814	0.0106611	0.0107593	0.00988053	0.0105591	0.00999905
P_0233	0.753	142.098			C00007479:L-Histidinol;	0.0763089	0.0762282	0.0576748	0.0768181	0.0425836	0.0549957	0.0525378	0.0475566	0.0793303	0.0371172	0.0261393	0.0358427	0.0824552	0.073771	0.0765574	0.0632893	0.0654438	0.0435446	0.0616979	0.0461045	0.0360511	0.0415367	0.0357385	0.035428	0.0957528	0.0575505	0.0556084	0.104795	0.0489209	0.0549057	0.0491832	0.0392212	0.0447819	0.0333352	0.0370362	0.0403956	ATH001p0100548	2_W-03h_FDDAp.TXT_10	4	0.765	142.098	1751	143.098	169
P_0234	0.8025	142.097			C00007479:L-Histidinol;	0.0134327	0.012725	0.014298	0.0142735	0.0124942	0.0126257	0.0109614	0.0111821	0.0189689	0.0101948	0.00938503	0.0101541	0.0144446	0.0209794	0.0140079	0.0149423	0.0140774	0.0112274	0.0126815	0.0106951	0.0103089	0.0104272	0.00980342	0.00989492	0.0147913	0.0114744	0.0119353	0.0159335	0.011722	0.0107813	0.0106814	0.0106611	0.0107593	0.00988053	0.0105591	0.00999905	ATH001p0100548	2_W-03h_FDDAp.TXT_10	4	0.765	142.098	1751	143.098	169
P_0235	1.9648	142.094			C00007479:L-Histidinol;	0.011288	0.012725	0.014298	0.0132993	0.0103953	0.0119336	0.0109614	0.0111821	0.015342	0.0101948	0.00938503	0.0101541	0.013688	0.0121942	0.0140079	0.0112747	0.0119909	0.0112274	0.0126815	0.0106951	0.0103089	0.0104272	0.00980342	0.00989492	0.0147913	0.0114744	0.0119353	0.0159335	0.011722	0.0107813	0.014532	0.0263077	0.0137288	0.0252645	0.0323811	0.0204979
P_0236	1.9128	142.086				0.011288	0.012725	0.014298	0.0132993	0.0103953	0.0119336	0.0109614	0.0111821	0.0168064	0.0101948	0.00938503	0.0101541	0.013688	0.0134868	0.0140079	0.0112747	0.0119909	0.0112274	0.0126815	0.0106951	0.0103089	0.0104272	0.00980342	0.00989492	0.0147913	0.0114744	0.0119353	0.0159335	0.011722	0.0110204	0.0134973	0.0161209	0.0107593	0.0127182	0.0119598	0.0122349
P_0237	1.5755	141.96				0.011288	0.012725	0.014298	0.0132993	0.0103953	0.0119336	0.0109614	0.0111821	0.0153539	0.0101948	0.00938503	0.0101541	0.013688	0.0121942	0.0170056	0.0112747	0.0119909	0.0112274	0.0126815	0.0106951	0.0118619	0.0104272	0.00980342	0.00989492	0.0193604	0.0114744	0.0119353	0.0217138	0.0191733	0.0164045	0.0106814	0.0106611	0.0107593	0.00988053	0.0105591	0.00999905	ATH001p0171647	zblank18052501_FDDAp.TXT_2	251	1.592	141.959	3016	142.962	295
P_0238	3.3966	141.96				0.0132987	0.012725	0.015418	0.0133345	0.0103953	0.0119336	0.0109614	0.0120469	0.015342	0.0101948	0.00969266	0.0101999	0.0138384	0.0121942	0.0140079	0.0112747	0.0119909	0.0112274	0.0126815	0.0106951	0.0129089	0.0104272	0.00980342	0.00989492	0.0147913	0.0114744	0.0119353	0.0159335	0.011722	0.0107813	0.0106814	0.0106611	0.0119005	0.00988053	0.0105591	0.00999905	ATH001p0171872	zblank18052501_FDDAp.TXT_2	502	3.441	141.959	1792	142.967	147
P_0239	1.5441	141.959				0.011288	0.012725	0.014298	0.0132993	0.0103953	0.0119336	0.0109614	0.0111821	0.015342	0.0101948	0.00938503	0.0101541	0.013688	0.0121942	0.0140079	0.0112747	0.0119909	0.0112274	0.0126815	0.0106951	0.0103089	0.0104272	0.00980342	0.00989492	0.0147913	0.0114744	0.0119353	0.0159335	0.0119766	0.0107813	0.0106814	0.0114511	0.0107593	0.00988053	0.0105591	0.00999905	ATH001p0179899	zblank18052503_FDDAp.TXT_2	240	1.53	141.959	1313	142.962	74
P_0240	2.0906	147.051				0.011288	0.012725	0.014298	0.0132993	0.0103953	0.0119336	0.0109614	0.0111821	0.015342	0.0101948	0.00938503	0.0101541	0.013688	0.0121942	0.0140079	0.0158939	0.0119909	0.0112274	0.030835	0.0129672	0.0103089	0.0187971	0.00980342	0.00989492	0.0147913	0.0114744	0.0119353	0.0159335	0.011722	0.0107813	0.0106814	0.0106611	0.0107593	0.00988053	0.0105591	0.00999905
P_0241	2.2521	147.049				0.011288	0.012725	0.014298	0.0132993	0.0103953	0.0119336	0.0109614	0.0111821	0.015342	0.0101948	0.00938503	0.0101541	0.013688	0.0121942	0.0606741	0.0713202	0.0681376	0.0711073	0.0904946	0.0504365	0.0604605	0.0104272	0.00980342	0.00989492	0.0147913	0.0114744	0.0119353	0.0159335	0.0157845	0.0107813	0.0106814	0.0106611	0.0107593	0.00988053	0.0107168	0.00999905	ATH001p0029451	1_H-24h_FDDAp.TXT_2	314	2.261	147.047	2556	148.059	115
P_0242	1.955	147.049				0.0214452	0.012725	0.0407254	0.0132993	0.0103953	0.0263679	0.0109614	0.0225345	0.0381048	0.0101948	0.0172544	0.0101541	0.013688	0.0531379	0.0557613	0.0213623	0.0119909	0.0366659	0.0126815	0.0263801	0.0200078	0.0211249	0.019962	0.0151506	0.0147913	0.0459341	0.0449355	0.0229447	0.0370643	0.0204261	0.0106814	0.0106611	0.0107593	0.0121804	0.0240885	0.00999905	ATH001p0154686	3_W-03h_FDDAp.TXT_3	203	1.944	147.048	1149	148.064	18
P_0243	4.2888	147.048				0.011288	0.012725	0.014298	0.0132993	0.0103953	0.0119336	0.0144747	0.0212908	0.015342	0.0101948	0.017272	0.0101541	0.013688	0.0169999	0.0187097	0.0112747	0.0119909	0.0112274	0.021767	0.0152797	0.0103089	0.0104272	0.00980342	0.00989492	0.0147913	0.0114744	0.0119353	0.0159335	0.011722	0.0107813	0.0151308	0.0106611	0.016487	0.0105577	0.0163382	0.00999905	ATH001p0100582	2_W-03h_FDDAp.TXT_11	15	4.31	147.042	1041	148.045	60
P_0244	0.7523	146.166			C00001431:Spermidine;	0.0423479	0.0418217	0.0441123	0.0499911	0.0283108	0.047576	0.0331491	0.0354393	0.206972	0.0321638	0.0321589	0.0304643	0.0604652	0.0262923	0.0348068	0.0363656	0.0357302	0.0192454	0.0264931	0.0361921	0.0307737	0.0382046	0.0322136	0.0359957	0.0451552	0.0335662	0.0389807	0.0707871	0.0286158	0.0261601	0.0287847	0.0285894	0.0302538	0.0335521	0.0382855	0.0367721	ATH001p0171361	3_W-48h_FDDAp.TXT_9	1	0.734	146.166	2883	147.161	96
P_0245	0.7109	146.166			C00001431:Spermidine;	0.097969	0.109293	0.121509	0.122701	0.0675727	0.106091	0.0840572	0.0956447	0.262434	0.0896835	0.0763308	0.0902806	0.134749	0.100604	0.128567	0.0965712	0.0922659	0.0747298	0.0973636	0.0889774	0.0674271	0.0928904	0.082849	0.0988689	0.115884	0.0952418	0.0917924	0.140158	0.0869492	0.0975833	0.0851934	0.093092	0.0723184	0.0872945	0.0930425	0.0956822	ATH001p0171361	3_W-48h_FDDAp.TXT_9	1	0.734	146.166	2883	147.161	96
P_0246	0.8008	146.165			C00001431:Spermidine;	0.011288	0.012725	0.014298	0.0132993	0.0103953	0.0119336	0.0109614	0.0111821	0.0545333	0.0106529	0.00938503	0.0101541	0.013688	0.0139925	0.0140079	0.0112747	0.0119909	0.0112274	0.0143042	0.0106969	0.0103089	0.0104272	0.00980342	0.00989492	0.0147913	0.0125989	0.0119353	0.0159335	0.011722	0.0107813	0.0106814	0.0106611	0.0107593	0.00988053	0.0105591	0.00999905	ATH001p0166673	3_W-24h_FDDAp.TXT_7	4	0.752	146.166	5595	147.167	405
P_0247	2.2492	146.063	T038:Indole-3-carbaldehyde;		C00007667:5-Methylsufinylpentyl nitrile;C00000112:Indole-3-carboxaldehyde;	0.0182834	0.012725	0.014298	0.0132993	0.0132337	0.0188569	0.0109614	0.0118622	0.0395574	0.0101948	0.00938503	0.0101541	0.013688	0.0121942	0.0210687	0.0234339	0.0119909	0.0275418	0.0345058	0.0106951	0.0164764	0.0115075	0.0141764	0.0150641	0.0158904	0.0114744	0.0119353	0.0159335	0.011722	0.0125929	0.0114696	0.0106611	0.0107593	0.00988053	0.0105591	0.0109622	ATH001p0079063	2_H-03h_FDDAp.TXT_3	243	2.249	146.062	1258	147.048	1272
P_0248	2.4317	146.062	T038:Indole-3-carbaldehyde;		C00007667:5-Methylsufinylpentyl nitrile;C00000112:Indole-3-carboxaldehyde;	0.011288	0.012725	0.014298	0.0132993	0.0103953	0.0119336	0.0109614	0.0215313	0.0532087	0.0101948	0.00938503	0.0140071	0.013688	0.0121942	0.0140079	0.0130809	0.0224006	0.0172241	0.0168814	0.0106951	0.0103089	0.0104272	0.0206024	0.0196326	0.0147913	0.0114744	0.0119353	0.0159335	0.011722	0.0227298	0.0106814	0.0106611	0.0107593	0.0202766	0.0226224	0.0204097	ATH001p0166706	3_W-24h_FDDAp.TXT_7	43	2.439	146.061	1222	147.073	266
P_0249	2.8486	146.061	T038:Indole-3-carbaldehyde;		C00007667:5-Methylsufinylpentyl nitrile;C00000112:Indole-3-carboxaldehyde;	0.0157129	0.012725	0.0152603	0.0211948	0.0192769	0.0182314	0.0175717	0.0174015	0.0386835	0.0187396	0.0161034	0.0209834	0.0226559	0.0121942	0.0244209	0.0201977	0.0166743	0.016746	0.0188927	0.0154176	0.0157234	0.0179345	0.0214685	0.0261464	0.0169143	0.0114744	0.0119353	0.0242088	0.0177857	0.0139297	0.0176775	0.0179959	0.0180676	0.0203023	0.0193046	0.020772
P_0250	4.1348	145.053				0.0294888	0.031791	0.0341398	0.0386567	0.0275754	0.0270419	0.0276226	0.026754	0.0478579	0.0302993	0.0259777	0.0250443	0.0411167	0.0342884	0.0386396	0.0260771	0.0367235	0.0287866	0.0316905	0.0198703	0.0313189	0.0210892	0.023598	0.0192122	0.0388718	0.0363797	0.0325034	0.0372576	0.0285313	0.0180479	0.0254644	0.0361632	0.0236801	0.0229726	0.0269056	0.0259009	ATH001p0114467	2_W-48h_FDDAp.TXT_7	23	4.125	145.053	1022	146.05	112
P_0251	4.0928	145.053				0.011288	0.012725	0.0175293	0.0181338	0.0114522	0.0119336	0.0109614	0.0111821	0.0218002	0.0101948	0.0140052	0.0101541	0.013688	0.0133892	0.0140079	0.0112747	0.0119909	0.0112274	0.0126815	0.0106951	0.0103089	0.0104272	0.00980342	0.00989492	0.0147913	0.0114744	0.0119353	0.0159335	0.011722	0.0107813	0.0106814	0.0106611	0.0107593	0.00988053	0.0105591	0.00999905	ATH001p0114467	2_W-48h_FDDAp.TXT_7	23	4.125	145.053	1022	146.05	112
P_0252	0.9583	144.077				0.0209493	0.0189557	0.0165921	0.025362	0.016982	0.0190632	0.0192394	0.0111821	0.0435431	0.0167676	0.0164888	0.021998	0.0204913	0.0160598	0.0225085	0.0176079	0.013456	0.020411	0.0169835	0.0122164	0.0109811	0.0201047	0.0125307	0.0133723	0.0204438	0.0190655	0.0119353	0.0239221	0.0184973	0.0164307	0.0155613	0.0149469	0.0193797	0.015048	0.0144904	0.0168761
P_0253	4.1177	144.069				0.011288	0.012725	0.0332436	0.0132993	0.0239091	0.0288577	0.02251	0.0264392	0.0527356	0.0101948	0.00938503	0.023341	0.013688	0.0121942	0.0140079	0.0275976	0.0320628	0.0258705	0.0126815	0.0106951	0.0198643	0.0104272	0.00980342	0.00989492	0.0147913	0.0288018	0.0119353	0.0159335	0.0251575	0.0107813	0.0106814	0.0106611	0.0107593	0.00988053	0.0105591	0.00999905
P_0254	1.0007	144.061				0.0114574	0.0127518	0.0164141	0.0180129	0.0125546	0.0119336	0.0109614	0.0111821	0.0178715	0.0107665	0.00938503	0.0118455	0.013688	0.0121942	0.0140079	0.0118678	0.0119909	0.0112274	0.0126815	0.0106951	0.0103089	0.0104272	0.00980342	0.00989492	0.0147913	0.0114744	0.0131107	0.0159335	0.011722	0.0107813	0.0106814	0.0106611	0.0119099	0.00988053	0.0105591	0.0111055
P_0255	2.207	144.049				0.0187103	0.012725	0.017676	0.0173689	0.0108424	0.0122438	0.019535	0.0111821	0.0287286	0.0101948	0.00938503	0.0101541	0.02232	0.0121942	0.0140079	0.0150305	0.0119909	0.0133789	0.0163496	0.0106951	0.0103089	0.0104272	0.00980342	0.00989492	0.0161521	0.0114744	0.0146804	0.0257515	0.0124667	0.0107813	0.0106814	0.0106611	0.0107593	0.0104225	0.0105591	0.00999905	ATH001p0099887	2_W-03h_FDDAp.TXT_5	83	2.158	144.048	1121	145.057	95
P_0256	0.7497	148.974				0.011288	0.012725	0.014298	0.0132993	0.0103953	0.0119336	0.0109614	0.0111821	0.0189421	0.0101948	0.00938503	0.0101541	0.013688	0.0121942	0.0140079	0.0112747	0.0119909	0.0112274	0.0126815	0.0106951	0.0103089	0.0104272	0.010372	0.00989492	0.0147913	0.0115486	0.0119353	0.0159335	0.011722	0.0107813	0.0106814	0.0106611	0.0107593	0.00988053	0.0105591	0.00999905
P_0257	2.0148	148.006				0.011288	0.012725	0.014298	0.0132993	0.0103953	0.0119336	0.0109614	0.0111821	0.015342	0.0101948	0.00938503	0.0101541	0.013688	0.0121942	0.0140079	0.0112747	0.0119909	0.0112274	0.0126815	0.0106951	0.0103089	0.0104272	0.00980342	0.0161531	0.0147913	0.0114744	0.0119353	0.0159335	0.011722	0.0107813	0.0106814	0.0220081	0.0179479	0.00988053	0.0197038	0.00999905	ATH001p0017044	1_D-48h_FDDAp.TXT_3	198	2.015	148.007	1092	149.01	92
P_0258	0.7847	147.113			C00001378:L-Lysine;	0.011288	0.012725	0.014298	0.0134233	0.0103953	0.0121982	0.0170838	0.0111821	0.0215463	0.0218491	0.015908	0.0101541	0.015518	0.0121942	0.0140079	0.0112747	0.0119909	0.0112274	0.0224917	0.0106951	0.0142421	0.0167541	0.0270762	0.0284977	0.0147913	0.0114744	0.0119353	0.0159335	0.011722	0.0107813	0.0106814	0.0145857	0.0116209	0.01605	0.0213544	0.023934
P_0259	1.8402	147.077			C00001359:L-Glutamine;	0.0157492	0.012725	0.0194889	0.0132993	0.0103953	0.0119336	0.0109614	0.0111821	0.015342	0.0101948	0.00938503	0.0101541	0.013688	0.0121942	0.0140079	0.0112747	0.0119909	0.0112274	0.0126815	0.0106951	0.0103089	0.0104272	0.00980342	0.00989492	0.0147913	0.0185679	0.0119353	0.0159335	0.011722	0.0107813	0.0106814	0.0106611	0.0107593	0.00988053	0.0105591	0.00999905
P_0260	0.8925	147.077			C00001359:L-Glutamine;	3.84118	4.19554	4.10406	4.38486	3.20898	3.66018	3.271	3.31011	3.97681	3.08232	2.58636	2.68856	4.93059	3.90144	4.18186	3.67545	3.58031	3.43501	3.73507	3.13579	3.00877	2.88973	2.53878	2.56518	5.27432	3.50322	3.66915	5.47921	3.57154	3.15286	3.3404	3.18565	3.19208	2.85518	2.78923	2.5809	ATH001p0021508	1_H-03h_FDDAp.TXT_3	107	0.896	147.077	125303	148.08	7806
P_0261	0.9859	147.077			C00001359:L-Glutamine;	0.555413	0.57332	0.517956	0.603084	0.421901	0.47818	0.419254	0.455287	0.775839	0.395161	0.323724	0.383662	0.705566	0.506241	0.581415	0.512016	0.439344	0.396188	0.435061	0.352677	0.348545	0.326906	0.31331	0.299156	0.687125	0.536552	0.475226	0.761325	0.474796	0.395246	0.445828	0.386304	0.372759	0.307912	0.318942	0.31404	ATH001p0021513	1_H-03h_FDDAp.TXT_3	112	0.976	147.077	19585	148.08	1396
P_0262	1.2038	147.077			C00001359:L-Glutamine;	0.011288	0.0200596	0.014298	0.0136676	0.0103953	0.0119336	0.0109614	0.0143899	0.0262232	0.0101948	0.0108325	0.0152358	0.013688	0.0121942	0.0140079	0.0112747	0.0128854	0.0152629	0.0144277	0.0205425	0.0116791	0.0106075	0.0146107	0.00989492	0.0147913	0.0222959	0.0119353	0.0207417	0.0233943	0.0109998	0.0261037	0.0132066	0.0107593	0.0112297	0.0105591	0.00999905	ATH001p0085068	2_H-09h_FDDAp.TXT_4	42	1.219	147.077	1215	148.081	240
P_0263	1.2709	147.077			C00001359:L-Glutamine;	0.011288	0.012725	0.014298	0.0132993	0.0110644	0.0140595	0.0109614	0.0123988	0.0155046	0.0101948	0.00938503	0.0101541	0.013688	0.0121942	0.0258551	0.0226694	0.0119909	0.0112274	0.0126815	0.0106951	0.0103089	0.0104272	0.00980342	0.00989492	0.0147913	0.0114744	0.0125932	0.0159335	0.0120149	0.0107813	0.0106814	0.0106611	0.0107593	0.00988053	0.0105591	0.00999905	ATH001p0027736	1_H-09h_FDDAp.TXT_4	57	1.251	147.076	1529	148.077	96
P_0264	1.0822	147.076			C00001359:L-Glutamine;	0.011288	0.012725	0.014298	0.0132993	0.0103953	0.0119336	0.0109614	0.0111821	0.015342	0.0101948	0.00938503	0.0101541	0.013688	0.0394939	0.0140079	0.0112747	0.0119909	0.0112274	0.0126815	0.0106951	0.0103089	0.0104272	0.00980342	0.00989492	0.0147913	0.0114744	0.0119353	0.0159335	0.011722	0.0107813	0.0106814	0.0106611	0.0262919	0.00988053	0.0105591	0.0213881	ATH001p0003329	1_D-03h_FDDAp.TXT_4	37	1.079	147.077	4268	148.079	182
P_0265	1.3136	147.076			C00001359:L-Glutamine;	0.011288	0.012725	0.014298	0.0132993	0.0103953	0.0119336	0.0109614	0.0145593	0.0266279	0.0108519	0.00938503	0.0105176	0.013688	0.0121942	0.0140079	0.0112747	0.0119909	0.0112274	0.0126815	0.0107328	0.0103089	0.0104272	0.00980342	0.00989492	0.0147913	0.0114744	0.0119353	0.0159335	0.011722	0.0107813	0.0106814	0.0106611	0.0107593	0.00988053	0.0105591	0.00999905	ATH001p0085075	2_H-09h_FDDAp.TXT_4	49	1.266	147.077	1169	148.066	53
P_0266	1.1347	147.076			C00001359:L-Glutamine;	0.011288	0.012725	0.014298	0.0132993	0.0103953	0.0119336	0.0109614	0.0111821	0.015342	0.0101948	0.00938503	0.0101541	0.013688	0.0121942	0.0140079	0.0112747	0.0119909	0.0112274	0.0126815	0.0106951	0.0103089	0.0104272	0.00980342	0.00989492	0.0147913	0.0114744	0.0158974	0.0232314	0.011722	0.0107813	0.0106814	0.0106611	0.0193324	0.00988053	0.0105591	0.00999905	ATH001p0042155	1_W-03h_FDDAp.TXT_4	47	1.119	147.076	3074	148.074	131
P_0267	7.6699	147.074			C00001359:L-Glutamine;C00007477:ketopantoic acid;	0.011288	0.012725	0.014298	0.0132993	0.0103953	0.0119336	0.0109614	0.0311404	0.015342	0.0101948	0.00938503	0.0101541	0.013688	0.0121942	0.0140079	0.0112747	0.0119909	0.0112274	0.0126815	0.0146479	0.0160406	0.0104272	0.035329	0.029991	0.0147913	0.0114744	0.0119353	0.0159335	0.011722	0.0107813	0.0106814	0.0106611	0.0293556	0.00988053	0.0105591	0.0293842	ATH001p0128760	3_D-24h_FDDAp.TXT_9	20	7.699	147.073	1014	148.075	20
P_0268	7.7113	147.073			C00001359:L-Glutamine;C00007477:ketopantoic acid;	0.011288	0.012725	0.014298	0.0132993	0.0103953	0.0119336	0.0109614	0.0272465	0.015342	0.0101948	0.00938503	0.0101541	0.013688	0.0121942	0.0140079	0.0112747	0.0119909	0.0112274	0.0126815	0.0153696	0.0168472	0.0104272	0.00980342	0.00989492	0.0147913	0.0114744	0.0119353	0.0159335	0.011722	0.0107813	0.0106814	0.0106611	0.0261008	0.00988053	0.0105591	0.0202399	ATH001p0110143	2_W-24h_FDDAp.TXT_10	16	7.721	147.076	1416	148.073	58
P_0269	3.4869	147.06			C00007477:ketopantoic acid;	0.011288	0.012725	0.014298	0.0132993	0.0103953	0.0119336	0.0109614	0.0111821	0.015342	0.0119191	0.00938503	0.0101541	0.013688	0.0121942	0.0140079	0.0112747	0.0119909	0.0112274	0.0126815	0.0106951	0.0104394	0.0104272	0.00980342	0.00989492	0.0147913	0.0114744	0.0119353	0.0159335	0.011722	0.0107813	0.0106814	0.0118498	0.0107593	0.00988053	0.0105591	0.00999905
P_0270	4.1209	147.053				0.011288	0.012725	0.014298	0.0132993	0.0103953	0.0119336	0.0109614	0.0111821	0.015342	0.0101948	0.00938503	0.0101541	0.013688	0.0121942	0.0140079	0.0112747	0.0119909	0.0112274	0.0126815	0.0106951	0.0103089	0.0104272	0.00980342	0.00989492	0.0147913	0.0114744	0.0119353	0.0159335	0.011722	0.0158489	0.0106814	0.0168067	0.0107593	0.00988053	0.0105591	0.00999905
P_0271	3.3994	147.052				0.011288	0.012725	0.024023	0.0132993	0.0103953	0.0119336	0.0109614	0.0173225	0.015342	0.0101948	0.00938503	0.0101541	0.0273144	0.0198022	0.0166697	0.0112747	0.0119909	0.0112274	0.0127512	0.0106951	0.0103089	0.0104272	0.0129602	0.00989492	0.0147913	0.0114744	0.0128922	0.0215038	0.011722	0.0147263	0.0106814	0.0106611	0.0107593	0.00988053	0.0105591	0.00999905
P_0272	2.2438	152.079				0.011288	0.012725	0.014298	0.0132993	0.0103953	0.0119336	0.0109614	0.0111821	0.015342	0.0101948	0.00938503	0.0101541	0.013688	0.0121942	0.0140079	0.0112747	0.0119909	0.0112274	0.0126815	0.0106951	0.0103089	0.0104272	0.00980342	0.00989492	0.0728602	0.0588246	0.0637241	0.0928028	0.0625548	0.071868	0.0602537	0.0430018	0.0404732	0.00988053	0.0105591	0.00999905	ATH001p0000287	1_D-03h_FDDAp.TXT_2	307	2.245	152.08	1979	153.083	59
P_0273	2.0764	152.079				0.011288	0.012725	0.014298	0.0132993	0.0103953	0.0119336	0.0109614	0.0111821	0.015342	0.0101948	0.00938503	0.0101541	0.013688	0.0121942	0.0140079	0.0112747	0.0119909	0.0112274	0.0126815	0.0106951	0.0103089	0.0104272	0.00980342	0.00989492	0.0147913	0.0114744	0.0119353	0.0159335	0.011722	0.0107813	0.0222638	0.025281	0.0204614	0.00988053	0.0105591	0.0162913
P_0274	1.9634	152.058				0.011288	0.012725	0.014298	0.0132993	0.0103953	0.0119336	0.0109614	0.0200564	0.0382184	0.0101948	0.00938503	0.0101541	0.013688	0.0121942	0.0140079	0.0112747	0.0119909	0.0112274	0.0126815	0.0178804	0.0197931	0.0144899	0.0166174	0.0137144	0.0147913	0.0114744	0.0119353	0.0159335	0.011722	0.0107813	0.0182593	0.0190012	0.023827	0.00988053	0.018606	0.0141789	ATH001p0165561	3_W-24h_FDDAp.TXT_4	105	1.959	152.057	1046	153.051	50
P_0275	3.9115	152.057				0.011288	0.0150472	0.0162	0.0134323	0.0131135	0.0134929	0.0109614	0.0113858	0.0320307	0.0115482	0.0125271	0.0101541	0.0197817	0.0121942	0.0140079	0.0112747	0.0119909	0.0117226	0.0126815	0.0106951	0.0123559	0.0112406	0.0108834	0.00995229	0.016093	0.0133478	0.0119353	0.0159335	0.0141132	0.0120104	0.0106814	0.0122603	0.0107593	0.00988053	0.0105591	0.00999905
P_0276	0.8486	151.952				0.011288	0.0296929	0.0443809	0.0132993	0.0125111	0.0119336	0.020153	0.0154417	0.0188942	0.0101948	0.00938503	0.0101541	0.013688	0.0381633	0.0495888	0.0112747	0.0184563	0.0131491	0.0273737	0.0199765	0.0120614	0.0104272	0.00980342	0.00989492	0.0147913	0.0449798	0.0305195	0.0159335	0.020483	0.0120966	0.0273885	0.0167628	0.0151428	0.00988053	0.0105591	0.00999905
P_0277	2.2431	151.089				0.011288	0.012725	0.014298	0.0132993	0.0103953	0.0119336	0.0109614	0.0111821	0.015342	0.0101948	0.00938503	0.0101541	0.013688	0.0121942	0.0140079	0.0112747	0.0119909	0.0112274	0.0126815	0.0106951	0.0103089	0.0104272	0.00980342	0.00989492	0.0285814	0.028731	0.0224676	0.0375881	0.0264916	0.028061	0.0245092	0.0214237	0.020549	0.00988053	0.0123083	0.013996
P_0278	1.9051	151.043				0.011288	0.012725	0.014298	0.0132993	0.0103953	0.0119336	0.0109614	0.0111821	0.015342	0.0101948	0.00938503	0.0101541	0.013688	0.0121942	0.0140079	0.0146345	0.0119909	0.0155162	0.0250088	0.0176953	0.0202467	0.0114747	0.00980342	0.00989492	0.0147913	0.0114744	0.0119353	0.0159335	0.011722	0.0107813	0.0106814	0.0106611	0.0107593	0.00988053	0.0105591	0.00999905	ATH001p0032691	1_H-24h_FDDAp.TXT_4	95	1.932	151.042	1029	152.052	128
P_0279	0.7466	151.036				0.160124	0.168102	0.183384	0.171941	0.134262	0.139852	0.129619	0.132439	0.224893	0.14678	0.133294	0.121898	0.203178	0.157951	0.152937	0.142517	0.140566	0.134539	0.168647	0.133667	0.128099	0.141167	0.120525	0.131173	0.220491	0.137368	0.147147	0.198223	0.126397	0.133371	0.162929	0.138797	0.134605	0.132493	0.129726	0.112715	ATH001p0146993	3_H-24h_FDDAp.TXT_5	5	0.75	151.036	5809	152.037	1393
P_0280	0.8015	151.035				0.011288	0.012725	0.014298	0.0132993	0.0135138	0.0119336	0.0109614	0.0111821	0.0273117	0.0101948	0.0153478	0.0101541	0.013688	0.0121942	0.0180676	0.011401	0.0119909	0.0112274	0.0126815	0.0106951	0.0143294	0.0104272	0.0134716	0.0174747	0.0160338	0.0114744	0.0119353	0.0159335	0.011722	0.014596	0.0125628	0.0106611	0.0107593	0.00988053	0.0105591	0.00999905	ATH001p0014246	1_D-24h_FDDAp.TXT_6	4	0.755	151.036	5091	152.038	1299
P_0281	0.989	150.075				0.0114676	0.012725	0.014298	0.0132993	0.0103953	0.0119336	0.0109614	0.0111821	0.015342	0.0101948	0.00938503	0.0101541	0.013688	0.0121942	0.0140079	0.0112747	0.0119909	0.0112274	0.0126815	0.0106951	0.0109029	0.0104272	0.00980342	0.00989492	0.0147913	0.0118186	0.0119353	0.0159335	0.0157784	0.0107813	0.0106814	0.0106611	0.0107593	0.00988053	0.0108036	0.00999905
P_0282	1.3951	150.059			C00001379:L-Methionine;	0.0131732	0.0149392	0.014298	0.0132993	0.0103953	0.0119336	0.0109614	0.0111821	0.015342	0.0101948	0.00938503	0.0101541	0.0137076	0.0126925	0.0175875	0.0112747	0.0119909	0.0112274	0.0126815	0.0106951	0.0103089	0.0104272	0.011162	0.00989492	0.0147913	0.0134786	0.0119353	0.0159335	0.011722	0.0107813	0.0106814	0.0106611	0.0107593	0.0101777	0.0105591	0.00999905	ATH001p0100381	2_W-03h_FDDAp.TXT_7	23	1.444	150.059	1017	151.052	43
P_0283	1.4571	150.059			C00001379:L-Methionine;	0.0417609	0.0382009	0.0421534	0.0343595	0.0180728	0.023758	0.0196948	0.0232337	0.0554398	0.0165678	0.0189894	0.0163828	0.0373029	0.0373819	0.0456903	0.0327161	0.020815	0.0205523	0.0239643	0.0222185	0.0212898	0.0290846	0.0205349	0.0235256	0.0498188	0.04405	0.0351425	0.0310651	0.0250986	0.0201494	0.0295929	0.0211885	0.0175414	0.020438	0.0250952	0.0277124	ATH001p0138010	3_H-03h_FDDAp.TXT_7	19	1.468	150.058	1274	151.059	90
P_0284	1.5106	150.058			C00001379:L-Methionine;	0.011288	0.0148502	0.014298	0.0132993	0.0103953	0.0119336	0.0109614	0.0111821	0.015342	0.0101948	0.00938503	0.0101541	0.0139338	0.0121942	0.0156346	0.0138514	0.0119909	0.0112274	0.0138351	0.0106951	0.0103089	0.0110344	0.0124909	0.00989492	0.0201047	0.0203673	0.0201826	0.0166927	0.011722	0.0107813	0.0106814	0.012052	0.0134862	0.00988053	0.0105591	0.00999905	ATH001p0138010	3_H-03h_FDDAp.TXT_7	19	1.468	150.058	1274	151.059	90
P_0285	0.7504	149.954				0.0119542	0.0149186	0.0165588	0.0148395	0.0103953	0.0121052	0.0109614	0.0111821	0.015342	0.0101948	0.00938503	0.0101541	0.0182359	0.0175336	0.0179904	0.013733	0.0139111	0.0112274	0.0130834	0.0106951	0.0117131	0.0104272	0.00980342	0.00989492	0.0169743	0.0139267	0.0142057	0.0159335	0.011722	0.0107813	0.0115799	0.0106611	0.0135899	0.00988053	0.0105591	0.00999905
P_0286	2.3508	149.06			C00000170:trans-Cinnamic acid;	0.0158302	0.0221827	0.0251372	0.0184835	0.0212066	0.0228845	0.0213308	0.0298563	0.0479436	0.0217423	0.0222747	0.0271389	0.0260295	0.0228649	0.0190966	0.0193163	0.0203906	0.0179492	0.0126815	0.0214115	0.0226893	0.0211379	0.0308913	0.0274023	0.0223941	0.0206704	0.0206983	0.0239712	0.0185094	0.0160242	0.0106814	0.0210643	0.0203538	0.0221832	0.0276499	0.0288917	ATH001p0166194	3_W-24h_FDDAp.TXT_5	93	2.368	149.06	1090	150.059	59
P_0287	7.6949	149.023			C00007474:2-Oxo-4-(methylthio)butanoic acid;	0.0167446	0.0144302	0.0388614	0.0132993	0.0112322	0.0119336	0.0109614	0.0111821	0.015342	0.0101948	0.00938503	0.011995	0.0265548	0.0121942	0.0268392	0.0112747	0.0151085	0.0112274	0.0183199	0.0106951	0.0140073	0.0104272	0.0168958	0.00989492	0.0199798	0.0170108	0.0119353	0.0235853	0.0118001	0.0107813	0.0106814	0.0106611	0.0127605	0.0139047	0.0195763	0.0145722
P_0288	3.2323	158.961				0.011288	0.0274866	0.014298	0.0132993	0.0103953	0.0119336	0.0109614	0.0111821	0.015342	0.0101948	0.00938503	0.0101541	0.013688	0.0121942	0.0140079	0.0112747	0.0119909	0.0112274	0.0126815	0.0106951	0.0103089	0.0104272	0.00980342	0.00989492	0.0147913	0.0114744	0.0188575	0.0159335	0.0250267	0.0107813	0.0106814	0.0106611	0.0107593	0.00988053	0.0105591	0.00999905	ATH001p0028719	1_H-09h_FDDAp.TXT_6	52	3.187	158.961	1229	159.968	37
P_0289	2.2422	158.961				0.011288	0.012725	0.014298	0.0132993	0.0103953	0.0119336	0.0109614	0.0111821	0.015342	0.0101948	0.00938503	0.0132128	0.013688	0.0121942	0.0140079	0.0112747	0.0119909	0.0112274	0.0126815	0.0106951	0.0103089	0.0104272	0.00980342	0.00989492	0.0147913	0.0114744	0.0119353	0.0159335	0.011722	0.0107813	0.0106814	0.0106611	0.0107593	0.00988053	0.0175263	0.00999905	ATH001p0171719	zblank18052501_FDDAp.TXT_2	335	2.209	158.961	1602	159.961	81
P_0290	0.5624	158.961				0.011288	0.0150476	0.014298	0.0132993	0.0103953	0.0119336	0.0109614	0.0111821	0.015342	0.0101948	0.00938503	0.0101541	0.013688	0.0121942	0.0293547	0.0112747	0.0119909	0.0112274	0.0126815	0.0106951	0.0103089	0.0104272	0.00980342	0.00989492	0.0255282	0.0114744	0.0119353	0.0159335	0.011722	0.0107846	0.0106814	0.0106611	0.0107593	0.00988053	0.0122195	0.0172442	ATH001p0174464	zblank18052501_FDDAp.TXT_4	46	0.523	158.964	1036	159.972	294
P_0291	0.9673	158.093				0.011288	0.012725	0.014298	0.0132993	0.0103953	0.0119336	0.0109614	0.0111821	0.0181467	0.0101948	0.00938503	0.0101541	0.013688	0.0121942	0.0140079	0.0112747	0.0119909	0.0112274	0.0126815	0.0106951	0.0103089	0.0104272	0.01045	0.00998242	0.0147913	0.0114744	0.0119353	0.0159335	0.011722	0.0107813	0.0106814	0.0106611	0.0107593	0.00988053	0.0105591	0.00999905
P_0292	0.8646	158.093				0.0804724	0.0966361	0.118721	0.117364	0.0925447	0.102133	0.119901	0.113225	0.174478	0.13235	0.123924	0.153341	0.0817256	0.0833322	0.103582	0.110339	0.119841	0.105033	0.122093	0.0992209	0.0965842	0.127326	0.137951	0.143082	0.0761842	0.10754	0.0929399	0.138544	0.125921	0.108432	0.110184	0.10505	0.11187	0.116714	0.133149	0.16151	ATH001p0095721	2_H-48h_FDDAp.TXT_10	10	0.88	158.093	4570	159.096	188
P_0293	0.9062	158.092				0.011288	0.012725	0.014298	0.0132993	0.0134354	0.0172559	0.017362	0.0140548	0.0182948	0.0101948	0.0193195	0.0146408	0.013688	0.0121942	0.0140079	0.0153255	0.0142692	0.0112274	0.0235447	0.0116735	0.0103089	0.0107887	0.0107838	0.0147326	0.0147913	0.0114744	0.0205511	0.0175283	0.011722	0.0107813	0.0148898	0.0176077	0.010899	0.0177076	0.0188733	0.0268435	ATH001p0095721	2_H-48h_FDDAp.TXT_10	10	0.88	158.093	4570	159.096	188
P_0294	2.4294	158.082				0.011288	0.0143793	0.014298	0.0132993	0.010624	0.0119336	0.0109614	0.0111821	0.0280441	0.0114182	0.0115351	0.0137753	0.013688	0.0121942	0.0140079	0.0112747	0.0119909	0.0114824	0.0126815	0.0106951	0.0103089	0.0104272	0.0137566	0.0135821	0.0147913	0.0114744	0.0119353	0.0159335	0.011722	0.0107813	0.0106814	0.0106611	0.0107593	0.00988053	0.0141284	0.0109824
P_0295	2.9515	158.081				0.011288	0.012725	0.0144758	0.0154161	0.0126257	0.0119336	0.0109614	0.0128462	0.0308408	0.0119483	0.00938503	0.0118023	0.013688	0.0121942	0.0149885	0.0112747	0.0121545	0.0154489	0.0130172	0.011698	0.0103089	0.0111154	0.00990055	0.0122817	0.0147913	0.0160871	0.0119353	0.0159335	0.011722	0.0124848	0.0106814	0.0107882	0.0114009	0.00988053	0.0107026	0.0139587
P_0296	0.8655	157.109				0.0239272	0.012725	0.0353398	0.0331684	0.021458	0.0316176	0.0281083	0.0433694	0.0491555	0.0318323	0.0375716	0.041432	0.0273213	0.0241	0.0321727	0.0260886	0.0223958	0.0221253	0.0381405	0.0298922	0.0256134	0.0104272	0.0368992	0.0363252	0.0230041	0.0298415	0.0217223	0.0159335	0.0365006	0.0203128	0.0261641	0.0235695	0.0225987	0.0366955	0.0272358	0.042969
P_0297	0.9527	157.1				0.011288	0.012725	0.014298	0.0132993	0.0116756	0.0119336	0.0122548	0.0111821	0.0162984	0.0101948	0.00938503	0.0101541	0.013688	0.0121942	0.0140079	0.0112747	0.0119909	0.0118268	0.0162354	0.0106951	0.0103089	0.0104272	0.00980342	0.00989492	0.0147913	0.0114744	0.0119353	0.0159335	0.0130114	0.0125063	0.0171001	0.0139874	0.0163298	0.0110008	0.0121007	0.0122516
P_0298	2.8621	157.085				0.0201673	0.012725	0.014298	0.0135387	0.0103953	0.0119336	0.0109614	0.0111821	0.015342	0.0101948	0.00938503	0.0101541	0.0360751	0.0121942	0.0140079	0.0112747	0.0119909	0.0112274	0.0126815	0.0106951	0.0103089	0.0104272	0.00980342	0.00989492	0.0380719	0.0114744	0.0119353	0.0175528	0.011722	0.0107813	0.0106814	0.0106611	0.0107593	0.00988053	0.0105591	0.00999905
P_0299	4.8205	156.084			C00001363:L-Histidine;	0.011288	0.0150206	0.014298	0.0132993	0.0103953	0.0119336	0.0109614	0.0111821	0.015342	0.0101948	0.00938503	0.0101541	0.013688	0.0136284	0.0140079	0.0112747	0.0119909	0.0112274	0.0126815	0.0106951	0.0103089	0.0104272	0.00980342	0.00989492	0.0147913	0.0126727	0.0119353	0.0159335	0.011722	0.0107813	0.0106814	0.0106611	0.0107593	0.00988053	0.0105591	0.00999905
P_0300	0.8628	156.078			C00001363:L-Histidine;	0.0664379	0.0753859	0.0798316	0.0668339	0.052902	0.065254	0.0461965	0.0547958	0.0804849	0.0606645	0.049468	0.0503902	0.0717012	0.0534895	0.0592503	0.0591909	0.0587783	0.0533679	0.0638128	0.0579875	0.0551584	0.0595614	0.0560859	0.0572058	0.0724902	0.0595308	0.0612111	0.0820329	0.060688	0.0536753	0.0485964	0.0686322	0.0546057	0.0546235	0.0604951	0.0521909
P_0301	0.9021	156.078			C00001363:L-Histidine;	0.0132186	0.0166577	0.014298	0.018994	0.0118194	0.013844	0.0135781	0.0178244	0.0214959	0.0101948	0.014388	0.013672	0.0170005	0.0149621	0.0205389	0.0159367	0.0148208	0.0112274	0.0137609	0.0143607	0.0228741	0.0146524	0.014644	0.00989492	0.0147913	0.0165217	0.0198051	0.020869	0.0182177	0.0168827	0.0171982	0.0106611	0.0127616	0.0183035	0.013838	0.013118
P_0302	1.9035	156.073			C00001363:L-Histidine;	0.011288	0.012725	0.014298	0.0132993	0.0103953	0.0119336	0.0109614	0.0111821	0.015342	0.0101948	0.00938503	0.0101541	0.013688	0.0121942	0.0140079	0.0112747	0.0119909	0.0112274	0.0126815	0.0106951	0.0103089	0.0104272	0.00980342	0.00989492	0.0147913	0.0114744	0.0119353	0.0159335	0.011722	0.0108005	0.012315	0.0145599	0.0136212	0.0114062	0.0105591	0.00999905
P_0303	0.7463	156.015			C00007300:Orotate;	0.0506987	0.0591656	0.0573509	0.052582	0.0417809	0.0526224	0.046597	0.0487039	0.0718311	0.0492213	0.0465182	0.0453893	0.0708649	0.0499922	0.0594321	0.0481555	0.0502687	0.0482462	0.061412	0.0436573	0.0446196	0.0508164	0.0467904	0.0422002	0.0714713	0.0512472	0.0556432	0.076892	0.0524689	0.0525541	0.0476878	0.0471647	0.0467332	0.0476373	0.0484262	0.0441999	ATH001p0062537	2_D-03h_FDDAp.TXT_11	4	0.777	156.015	1608	157.018	270
P_0304	1.0596	159.077				0.011288	0.012725	0.014298	0.0132993	0.0103953	0.0119336	0.0109614	0.0111821	0.0256271	0.0101948	0.00938503	0.0101541	0.013688	0.0121942	0.0140079	0.0112747	0.0129276	0.0112274	0.0126815	0.0106951	0.0103089	0.011654	0.00980342	0.00989492	0.0147913	0.0114744	0.0119353	0.0159335	0.011722	0.0107813	0.0106814	0.0106611	0.0107976	0.00988053	0.0105591	0.00999905
P_0305	0.9025	159.077				0.155731	0.186289	0.218701	0.22896	0.154027	0.210738	0.217417	0.190152	0.262004	0.218511	0.15016	0.194977	0.197848	0.175472	0.226033	0.251294	0.202424	0.172942	0.243711	0.188811	0.196922	0.252616	0.191842	0.202572	0.184487	0.188995	0.167481	0.308787	0.233626	0.170776	0.22239	0.223452	0.198266	0.235828	0.209346	0.244972	ATH001p0048325	1_W-09h_FDDAp.TXT_9	9	0.906	159.077	4345	160.084	139
P_0306	0.9602	159.077				0.0357082	0.0322768	0.0346395	0.0380103	0.0351038	0.0399174	0.0331526	0.0354733	0.0763626	0.052781	0.0430238	0.0536073	0.0290657	0.0394684	0.0355698	0.0383598	0.0407425	0.035978	0.0359654	0.0323242	0.0332003	0.0482719	0.0408381	0.0358705	0.034384	0.0357381	0.0413444	0.0419639	0.0521076	0.0346108	0.0318092	0.031539	0.0560715	0.0346167	0.0400316	0.0462674	ATH001p0109402	2_W-24h_FDDAp.TXT_5	16	0.916	159.076	6218	160.077	505
P_0307	1.0039	159.076				0.0196486	0.0286059	0.0238471	0.0331554	0.0247628	0.0246917	0.0259796	0.0258559	0.0478812	0.0218911	0.0160185	0.0261161	0.0181368	0.0121942	0.022408	0.0252949	0.0265565	0.026915	0.0266907	0.0234783	0.0290529	0.02759	0.0309515	0.0273837	0.0188303	0.0254228	0.0209882	0.0210561	0.0282862	0.0210189	0.0251933	0.0270552	0.0319826	0.0263403	0.0209602	0.0328627	ATH001p0057696	1_W-48h_FDDAp.TXT_9	14	0.965	159.078	1308	160.074	42
P_0308	0.6272	158.963				0.011288	0.020362	0.0181627	0.0132993	0.0103953	0.0119336	0.0109614	0.0174226	0.015342	0.0101948	0.00938503	0.0101541	0.013688	0.020364	0.0140079	0.0112747	0.0119909	0.0112274	0.0126815	0.0106951	0.0103089	0.0104272	0.00980342	0.0165445	0.027238	0.0114744	0.0119353	0.0159335	0.011722	0.0107813	0.0106814	0.0106611	0.0107593	0.00988053	0.0105591	0.00999905	ATH001p0174475	zblank18052501_FDDAp.TXT_4	57	0.661	158.961	1025	159.968	828
P_0309	5.419	158.963				0.022699	0.012725	0.014298	0.0132993	0.0103953	0.0119336	0.0109614	0.0111821	0.015342	0.0101948	0.00938503	0.0101541	0.013688	0.0229432	0.0260666	0.0112747	0.0119909	0.0112274	0.0270057	0.0106951	0.0103089	0.0104272	0.00980342	0.00989492	0.0147913	0.0114744	0.0119353	0.0159335	0.011722	0.0107813	0.0106814	0.0106611	0.0107593	0.00988053	0.0105591	0.00999905	ATH001p0148626	3_H-48h_FDDAp.TXT_2	871	5.391	158.961	1581	159.966	100
P_0310	1.5759	158.963				0.011288	0.012725	0.014298	0.0132993	0.0110659	0.0201545	0.0109614	0.0111821	0.015342	0.0101948	0.00938503	0.0101541	0.0199781	0.0133502	0.0151937	0.0145625	0.0119909	0.0112274	0.0126815	0.0106951	0.0103089	0.0104272	0.00980342	0.00989492	0.0147913	0.0114744	0.0119353	0.0159335	0.011722	0.0107813	0.0106814	0.011949	0.0107593	0.00988053	0.0105591	0.0100829	ATH001p0173481	zblank18052501_FDDAp.TXT_3	169	1.613	158.963	1018	159.964	210
P_0311	3.7628	158.962				0.011288	0.012725	0.014298	0.0132993	0.0103953	0.0197136	0.0109614	0.0111821	0.0187617	0.0101948	0.00938503	0.0101541	0.013688	0.0121942	0.0140079	0.0112747	0.0119909	0.0112274	0.0126815	0.0106951	0.0103089	0.0104272	0.00980342	0.00989492	0.0147913	0.0114744	0.0119353	0.0159335	0.011722	0.0107813	0.0106814	0.0106611	0.0107593	0.00988053	0.0105591	0.00999905	ATH001p0066226	2_D-09h_FDDAp.TXT_4	230	3.76	158.963	1066	159.966	38
P_0312	2.7313	158.962				0.011288	0.012725	0.014298	0.0132993	0.0103953	0.0119336	0.0109614	0.0111821	0.015342	0.0101948	0.00938503	0.0101541	0.013688	0.0121942	0.0140079	0.0112747	0.0119909	0.0112274	0.0126815	0.0106951	0.0103089	0.0104272	0.0191108	0.00989492	0.0147913	0.0114744	0.0119353	0.0159335	0.0132344	0.0169385	0.0106814	0.0106611	0.0107593	0.00988053	0.0210374	0.00999905	ATH001p0167282	3_W-48h_FDDAp.TXT_2	415	2.754	158.961	1659	159.961	153
P_0313	3.3217	158.962				0.011288	0.012725	0.014298	0.0292647	0.0103953	0.0119336	0.0109614	0.0111821	0.015342	0.0101948	0.00938503	0.0101541	0.013688	0.0121942	0.0140079	0.0112747	0.0119909	0.0112274	0.0126815	0.0106951	0.0103089	0.0179202	0.00980342	0.00989492	0.0147913	0.0341719	0.0119353	0.0159335	0.011722	0.0107813	0.0106814	0.0106611	0.0107593	0.00988053	0.0159948	0.00999905	ATH001p0058183	2_D-03h_FDDAp.TXT_2	462	3.286	158.963	1959	159.963	140
P_0314	3.9318	158.962				0.0298984	0.012725	0.014298	0.0305572	0.0103953	0.0119336	0.0109614	0.0111821	0.0341415	0.0101948	0.00938503	0.0101541	0.0328799	0.0224816	0.0140079	0.0112747	0.0257069	0.0112274	0.0126815	0.0178799	0.0229091	0.0104272	0.00980342	0.00989492	0.0147913	0.0144163	0.0119353	0.0159335	0.0225956	0.0107813	0.0193247	0.0219056	0.0107593	0.00988053	0.0105591	0.0208753	ATH001p0119978	3_D-09h_FDDAp.TXT_2	585	3.927	158.962	1342	159.951	21
P_0315	0.6792	158.962				0.0197775	0.0211484	0.0157837	0.0241144	0.015153	0.0119336	0.0188463	0.0111821	0.015342	0.0101948	0.00938503	0.0101541	0.013688	0.0121942	0.0198009	0.0112747	0.0119909	0.0137178	0.0126815	0.0106951	0.0103089	0.0104272	0.00980342	0.0190846	0.0225918	0.0114744	0.0119353	0.0261288	0.011722	0.0107813	0.0180467	0.0106611	0.0107593	0.00988053	0.0105591	0.00999905	ATH001p0006943	1_D-09h_FDDAp.TXT_3	92	0.68	158.961	1027	159.964	203
P_0316	3.9954	158.962				0.011288	0.012725	0.014298	0.0224667	0.0103953	0.0119336	0.0109614	0.0111821	0.015342	0.0101948	0.00938503	0.0101541	0.0316582	0.0121942	0.0140079	0.0112747	0.0119909	0.0170036	0.0126815	0.0106951	0.0103089	0.0104272	0.00980342	0.00989492	0.0147913	0.0114744	0.0119353	0.0159335	0.011722	0.0299631	0.0106814	0.0106611	0.0107593	0.00988053	0.0105591	0.0186339	ATH001p0098191	2_W-03h_FDDAp.TXT_3	414	3.949	158.962	1357	159.965	158
P_0317	2.8727	158.962				0.011288	0.012725	0.0340286	0.0132993	0.0103953	0.0266205	0.0109614	0.0111821	0.015342	0.0101948	0.00938503	0.0101541	0.013688	0.0121942	0.0140079	0.0226791	0.0119909	0.0112274	0.0126815	0.0106951	0.0103089	0.0104272	0.00980342	0.00989492	0.0290869	0.0114744	0.0119353	0.0159335	0.011722	0.0107813	0.0106814	0.0106611	0.0107593	0.00988053	0.0105591	0.00999905	ATH001p0085731	2_H-09h_FDDAp.TXT_5	99	2.888	158.962	1497	159.963	126
P_0318	1.5433	158.962				0.011288	0.012725	0.014298	0.0132993	0.0103953	0.0119336	0.0116809	0.0111821	0.015342	0.0101948	0.00938503	0.0101541	0.013688	0.0121942	0.0140079	0.0112747	0.0159204	0.0151383	0.0126815	0.011498	0.0103089	0.0104272	0.00980342	0.00989492	0.0147913	0.0114744	0.0119353	0.0159335	0.011722	0.0107813	0.0106814	0.0106611	0.0107593	0.00988053	0.0105591	0.00999905	ATH001p0174501	zblank18052501_FDDAp.TXT_4	84	1.518	158.963	1083	159.966	215
P_0319	2.2898	158.961				0.011288	0.012725	0.014298	0.0286245	0.0103953	0.0119336	0.0109614	0.0111821	0.015342	0.0101948	0.00938503	0.0101541	0.013688	0.0121942	0.0140079	0.0112747	0.0119909	0.0112274	0.0126815	0.0106951	0.0214418	0.0104272	0.00980342	0.00989492	0.0147913	0.0114744	0.0119353	0.0342307	0.011722	0.0107813	0.0106814	0.0106611	0.0242269	0.00988053	0.0185043	0.024606	ATH001p0118219	3_D-03h_FDDAp.TXT_4	122	2.332	158.961	1759	159.962	106
P_0320	3.7548	162.055			C00000113:Indole-3-carboxylic acid;	0.011288	0.0400668	0.014298	0.0132993	0.0314918	0.0119336	0.0360133	0.0242554	0.015342	0.0273797	0.00938503	0.0101541	0.0407145	0.0428713	0.0314561	0.0112747	0.0414427	0.0112274	0.0275668	0.0106951	0.0207383	0.0104272	0.0223527	0.0197428	0.0300253	0.029414	0.0355114	0.0159335	0.0275466	0.0264217	0.0242484	0.0317932	0.0190009	0.00988053	0.0196804	0.00999905	ATH001p0023793	1_H-03h_FDDAp.TXT_6	67	3.778	162.055	1202	163.059	125
P_0321	2.7308	162.049			C00000113:Indole-3-carboxylic acid;	0.011288	0.012725	0.014298	0.0132993	0.0103953	0.0119336	0.0109614	0.0111821	0.025448	0.0101948	0.00938503	0.0172213	0.013688	0.0121942	0.0140079	0.0112747	0.0119909	0.0112274	0.0126815	0.0106951	0.0120613	0.0104272	0.00980342	0.00989492	0.0147913	0.0128558	0.0119353	0.0159335	0.011722	0.0107813	0.0106814	0.0106611	0.0107593	0.00988053	0.0105591	0.00999905
P_0322	2.946	162.041				0.0458419	0.038877	0.0509816	0.0548585	0.0367681	0.0446242	0.0294683	0.0358994	0.0833295	0.0309299	0.0296888	0.0261003	0.0625128	0.0408626	0.0629687	0.050757	0.0431464	0.0450287	0.0558481	0.0444374	0.0437872	0.0394277	0.0470259	0.0392828	0.0477838	0.0465805	0.0502869	0.0521732	0.04318	0.0247829	0.0203664	0.0106611	0.0268503	0.0193194	0.0264863	0.0274943	ATH001p0008377	1_D-09h_FDDAp.TXT_4	193	2.965	162.042	1289	163.04	127
P_0323	0.9989	162.03				0.0202712	0.0258568	0.0267242	0.020877	0.0227046	0.0175878	0.0135328	0.0172096	0.015342	0.0158539	0.0106285	0.0151538	0.0288758	0.012672	0.0209055	0.0169782	0.0119909	0.0134605	0.0173098	0.0106951	0.0103089	0.0199756	0.0148112	0.0183805	0.0167908	0.0141561	0.0147119	0.0204732	0.0127254	0.0145544	0.018212	0.0205221	0.0175652	0.0180678	0.0105591	0.00999905
P_0324	1.1806	162.023				0.011288	0.0141009	0.014298	0.0132993	0.0103953	0.0119336	0.0109614	0.0111821	0.0189429	0.0101948	0.00938503	0.0101541	0.013688	0.0121942	0.0140079	0.0112747	0.0119909	0.0112274	0.0126815	0.0106951	0.0103089	0.0104272	0.00980342	0.00989492	0.0147913	0.0118932	0.0119353	0.0159335	0.011722	0.0107813	0.0106814	0.0106611	0.0107593	0.00988053	0.0105591	0.00999905
P_0325	1.083	162.023				0.011288	0.012725	0.014298	0.0132993	0.0103953	0.0119336	0.0149186	0.0136767	0.015342	0.0101948	0.00938503	0.0101541	0.013688	0.0121942	0.0140079	0.0112747	0.0119909	0.0112274	0.0126815	0.0106951	0.0127794	0.0104272	0.0107241	0.00989492	0.0147913	0.0114744	0.0157868	0.0159335	0.011722	0.0107813	0.0106814	0.0106611	0.0107593	0.00988053	0.0105591	0.0121304
P_0326	1.4882	162.022				0.0737044	0.0740662	0.0914752	0.0793397	0.072992	0.057876	0.0586341	0.0579926	0.139092	0.0501383	0.0543642	0.0458886	0.0611004	0.0644352	0.0809836	0.0405924	0.0409007	0.0404208	0.0654113	0.0367324	0.0621058	0.0821938	0.0500774	0.0634737	0.0627593	0.0506877	0.0474633	0.0579978	0.033642	0.0340942	0.058664	0.0667603	0.0664825	0.0702628	0.069001	0.0696861	ATH001p0033245	1_H-24h_FDDAp.TXT_5	47	1.461	162.022	1455	163.022	58
P_0327	1.5422	162.022				0.0993713	0.0980233	0.123686	0.111378	0.0962568	0.0830181	0.0736491	0.0811579	0.168619	0.0679963	0.0656091	0.0645074	0.0997258	0.0940698	0.103646	0.0614138	0.0567575	0.0520567	0.0877468	0.0800109	0.0849561	0.0950884	0.0859591	0.0847126	0.101982	0.098414	0.0772851	0.0743221	0.0617279	0.0558583	0.0769705	0.0906773	0.0882472	0.0959561	0.0909259	0.101152	ATH001p0038055	1_H-48h_FDDAp.TXT_5	57	1.498	162.024	3708	163.024	385
P_0328	1.4437	162.022				0.0395131	0.0439816	0.0448642	0.0473415	0.0103953	0.0397047	0.0151976	0.0111821	0.0698018	0.0215879	0.0272787	0.0101541	0.013688	0.0385934	0.0140079	0.0311417	0.0196271	0.0112274	0.0420303	0.0367003	0.0348698	0.0104272	0.0353	0.0290745	0.035501	0.0337445	0.0319105	0.0159335	0.011722	0.0234586	0.0317079	0.0106611	0.0107593	0.0397033	0.0348555	0.00999905	ATH001p0033245	1_H-24h_FDDAp.TXT_5	47	1.461	162.022	1455	163.022	58
P_0329	1.6018	162.022				0.0176054	0.0195321	0.0148674	0.0132993	0.0159648	0.0119336	0.019394	0.0111821	0.0273931	0.0149781	0.0127699	0.0144181	0.013688	0.0121942	0.0143764	0.0112747	0.0119909	0.0112274	0.0126815	0.0160643	0.0103089	0.0235197	0.00980342	0.00989492	0.0215647	0.0152332	0.0231575	0.0197473	0.011722	0.0110209	0.0134958	0.0106611	0.0148022	0.00988053	0.0105591	0.00999905	ATH001p0161304	3_W-09h_FDDAp.TXT_5	52	1.559	162.023	1915	163.024	190
P_0330	2.4304	161.064				0.0529899	0.136812	0.131372	0.0530992	0.0870914	0.0693261	0.0301578	0.0542342	0.122776	0.0101948	0.0379976	0.0101541	0.0679707	0.137009	0.14043	0.0472818	0.0841687	0.0829303	0.0369287	0.061058	0.0733337	0.0275417	0.037351	0.0393517	0.058157	0.161648	0.119879	0.0573939	0.0999234	0.0727091	0.0284111	0.0615359	0.0607932	0.0248435	0.0447575	0.0336225	ATH001p0096083	2_W-03h_FDDAp.TXT_2	343	2.435	161.064	4364	162.067	427
P_0331	3.0792	161.06				0.11178	0.111614	0.143081	0.120085	0.108865	0.103332	0.0649239	0.0889377	0.182734	0.0487598	0.0416043	0.0672823	0.0740502	0.0989342	0.123099	0.0112747	0.0800682	0.0682551	0.0381331	0.0349942	0.04368	0.0290705	0.0221165	0.0123291	0.0941281	0.113828	0.0972188	0.0737773	0.0778844	0.0640647	0.0414956	0.0526055	0.0490661	0.0159528	0.0229346	0.0289662	ATH001p0079143	2_H-03h_FDDAp.TXT_3	335	3.079	161.061	2904	162.065	417
P_0332	4.1361	160.076				0.171964	0.196241	0.21615	0.2064	0.163745	0.178153	0.148589	0.158547	0.264653	0.160723	0.144874	0.163306	0.214418	0.195277	0.209033	0.199787	0.19526	0.192967	0.166028	0.128801	0.161389	0.140577	0.118922	0.114906	0.229137	0.202928	0.168892	0.232519	0.160697	0.166448	0.155985	0.180349	0.137021	0.127921	0.149649	0.134709	ATH001p0026768	1_H-09h_FDDAp.TXT_3	471	4.131	160.076	4920	161.08	864
P_0333	4.0914	160.076				0.011288	0.0770804	0.014298	0.0774854	0.062882	0.0537082	0.0109614	0.0111821	0.110306	0.0489112	0.0582609	0.051002	0.013688	0.0512938	0.0748453	0.0112747	0.0737785	0.0112274	0.0489468	0.0395566	0.0443907	0.0454462	0.00980342	0.0421811	0.0147913	0.0114744	0.052009	0.0159335	0.0451321	0.0593507	0.045557	0.0583102	0.0576565	0.00988053	0.0310692	0.0328204	ATH001p0026768	1_H-09h_FDDAp.TXT_3	471	4.131	160.076	4920	161.08	864
P_0334	3.6019	160.076				0.195459	0.207521	0.190057	0.19807	0.162309	0.170124	0.150849	0.15516	0.300623	0.161772	0.116195	0.123323	0.238251	0.191219	0.247976	0.160356	0.194736	0.160701	0.182976	0.1293	0.152595	0.1416	0.127304	0.122365	0.205643	0.159104	0.171756	0.228903	0.200307	0.160985	0.170799	0.158734	0.140375	0.12031	0.120792	0.135471	ATH001p0021764	1_H-03h_FDDAp.TXT_3	385	3.602	160.077	6751	161.08	942
P_0335	3.6711	160.076				0.0333016	0.0352743	0.0327308	0.0132993	0.0103953	0.0270901	0.0313039	0.0240936	0.015342	0.0101948	0.027968	0.0213694	0.0351131	0.0329621	0.0140079	0.0112747	0.0346089	0.0112274	0.0313636	0.0106951	0.0288686	0.0329778	0.0223359	0.0199056	0.0147913	0.0114744	0.0119353	0.0159335	0.0355622	0.0283999	0.0310064	0.0248861	0.0107593	0.00988053	0.0218874	0.0240432	ATH001p0117031	3_D-03h_FDDAp.TXT_3	374	3.626	160.076	4963	161.077	392
P_0336	0.9045	167.022				0.0199379	0.0320297	0.0381042	0.0256974	0.0245015	0.0241371	0.0217659	0.0244433	0.015342	0.0101948	0.0207139	0.0101541	0.0343601	0.0254127	0.0229169	0.025095	0.0220443	0.026845	0.0223065	0.0223261	0.0225255	0.0164959	0.0182332	0.00989492	0.0147913	0.0217856	0.0277657	0.0159335	0.0215298	0.0265059	0.0192234	0.0231158	0.0245957	0.00988053	0.0202523	0.00999905	ATH001p0086335	2_H-09h_FDDAp.TXT_11	10	0.885	167.021	2341	168.013	192
P_0337	0.8688	167.022				0.0789566	0.105521	0.100246	0.0824093	0.0710963	0.0721843	0.0590268	0.0727214	0.10776	0.0511649	0.0473693	0.03916	0.110313	0.0936656	0.0816679	0.070691	0.0593291	0.0656294	0.0731796	0.0693966	0.0574862	0.0588267	0.0465775	0.0374788	0.122804	0.0757366	0.0798688	0.106462	0.0762974	0.0688179	0.0640889	0.0715368	0.062883	0.0535081	0.0489941	0.0415361	ATH001p0086335	2_H-09h_FDDAp.TXT_11	10	0.885	167.021	2341	168.013	192
P_0338	2.4087	166.088	T074:Phenylalanine;		C00001386:L-Phenylalanine;	0.0365155	0.0479231	0.0560881	0.0571377	0.0389046	0.0352083	0.047018	0.0354279	0.0586208	0.033527	0.0372947	0.0567478	0.037082	0.0252985	0.0140079	0.0269026	0.0407663	0.0352284	0.0313474	0.0317456	0.0406858	0.0449157	0.0728863	0.00989492	0.0262278	0.0172693	0.0157964	0.0539085	0.0319225	0.0392737	0.0338018	0.0106611	0.0402246	0.0468577	0.0320469	0.0585339	ATH001p0162231	3_W-24h_FDDAp.TXT_2	313	2.364	166.086	25452	167.091	2451
P_0339	2.35	166.087	T074:Phenylalanine;		C00001386:L-Phenylalanine;	0.318328	0.372243	0.40739	0.428163	0.377745	0.435098	0.428368	0.472013	0.971857	0.414528	0.460328	0.510614	0.375708	0.343401	0.359496	0.309471	0.34424	0.325738	0.375049	0.340884	0.353202	0.421023	0.529524	0.512066	0.392864	0.351988	0.366807	0.436576	0.33105	0.333555	0.314018	0.372927	0.389384	0.422409	0.508789	0.562461	ATH001p0162229	3_W-24h_FDDAp.TXT_2	311	2.355	166.087	27432	167.09	3009
P_0340	1.8439	165.055			C00007511:Caffeic aldehyde;C00000751:Phenylpyruvic acid;C00000152:p-Coumaric acid;	0.0422297	0.0538269	0.0503739	0.0572667	0.0460914	0.059482	0.0779727	0.0821266	0.160789	0.0742449	0.081798	0.109323	0.0566294	0.0544804	0.0563672	0.0505106	0.0583373	0.0652178	0.0745891	0.0779684	0.0674047	0.0894698	0.104459	0.104813	0.0656455	0.0483737	0.0609014	0.0754132	0.0519929	0.053672	0.0738732	0.0839153	0.0931829	0.0851069	0.124326	0.112398	ATH001p0114340	2_W-48h_FDDAp.TXT_6	34	1.818	165.055	2191	166.065	203
P_0341	1.7951	165.055			C00007511:Caffeic aldehyde;C00000751:Phenylpyruvic acid;C00000152:p-Coumaric acid;	0.0134351	0.0132595	0.014298	0.0187254	0.0103953	0.0134849	0.0163351	0.0162004	0.0186134	0.016907	0.0188321	0.0232066	0.013688	0.0128771	0.0156484	0.0112747	0.0119909	0.0112274	0.0126815	0.0114651	0.0109909	0.0190219	0.0127284	0.0269238	0.024277	0.0115197	0.0135705	0.0159335	0.011722	0.0107813	0.0145969	0.0135727	0.0224243	0.014889	0.0187839	0.0148542	ATH001p0114340	2_W-48h_FDDAp.TXT_6	34	1.818	165.055	2191	166.065	203
P_0342	0.8576	164.074				0.0152388	0.012725	0.014298	0.019909	0.0103953	0.0119336	0.0190796	0.0118542	0.0305895	0.0196838	0.0109459	0.0125188	0.0163286	0.0121942	0.018944	0.0172806	0.0126579	0.0112274	0.0158763	0.0108862	0.0138551	0.0149813	0.0116857	0.0136925	0.0155752	0.0114744	0.0119353	0.0205824	0.011722	0.0116226	0.0140652	0.0113979	0.0125727	0.0148241	0.0148994	0.0129788
P_0343	0.8042	164.074				0.0195283	0.0218868	0.0223837	0.0234468	0.0166555	0.019289	0.0205979	0.0203515	0.0274372	0.0222768	0.0160792	0.0170385	0.0256104	0.0193977	0.0202777	0.0238102	0.0216796	0.0196825	0.0241383	0.0201265	0.0184339	0.0198952	0.0222402	0.0185431	0.0297145	0.014802	0.0183342	0.0301878	0.01783	0.0184008	0.019719	0.0197488	0.0185918	0.0211268	0.0176858	0.0188382
P_0344	2.2377	164.071				0.0334621	0.0349184	0.0367153	0.0383958	0.0283733	0.0249506	0.0307239	0.0140225	0.0542486	0.0280762	0.0269532	0.0271889	0.0344391	0.0272463	0.0337591	0.0297236	0.028154	0.0282463	0.0328342	0.0270801	0.0226932	0.0341256	0.0270454	0.0297449	0.0394753	0.026929	0.0277152	0.0413579	0.0265799	0.0289812	0.0287796	0.0281027	0.0301527	0.030458	0.0265954	0.0287722	ATH001p0023387	1_H-03h_FDDAp.TXT_5	92	2.238	164.07	1005	165.055	120
P_0345	2.4365	163.984			C00007581:2-Thioxo1,3-thiazolidine-4-carboxylic acid;	0.011288	0.012725	0.014298	0.0132993	0.0103953	0.0119336	0.0109614	0.0111821	0.015342	0.0101948	0.00938503	0.0101541	0.013688	0.0429275	0.0541514	0.116523	0.0442337	0.106194	0.0126815	0.0106951	0.0103089	0.120283	0.00980342	0.00989492	0.0147913	0.0285063	0.0119353	0.0874312	0.011722	0.118142	0.0106814	0.0106611	0.0107593	0.00988053	0.0512466	0.100735	ATH001p0010116	1_D-24h_FDDAp.TXT_2	319	2.482	163.983	20065	164.986	1146
P_0346	2.5936	163.984			C00007581:2-Thioxo1,3-thiazolidine-4-carboxylic acid;	0.011288	0.012725	0.014298	0.0132993	0.0103953	0.0119336	0.0109614	0.0111821	0.015342	0.0101948	0.00938503	0.0101541	0.013688	0.0145121	0.0140079	0.0376385	0.0338046	0.0445858	0.0769809	0.0532983	0.0637511	0.0574547	0.0266567	0.0332372	0.0425974	0.0114744	0.0119353	0.0374241	0.0369704	0.0392924	0.126085	0.0631815	0.0630755	0.0455845	0.0754695	0.0390692	ATH001p0012068	1_D-24h_FDDAp.TXT_3	268	2.546	163.984	13964	164.987	952
P_0347	2.497	163.984			C00007581:2-Thioxo1,3-thiazolidine-4-carboxylic acid;	0.0450215	0.0485229	0.0301057	0.0395278	0.0345548	0.0436153	0.0278724	0.0326754	0.0924447	0.0247325	0.0227859	0.0220867	0.150294	0.231115	0.282469	0.475786	0.583788	0.595892	0.934074	0.739829	0.752371	0.702587	0.436244	0.438096	0.231298	0.18703	0.264907	0.588959	0.574201	0.547994	0.770096	0.723917	0.722617	0.651722	0.461209	0.523044	ATH001p0010118	1_D-24h_FDDAp.TXT_2	321	2.498	163.983	35997	164.986	2451
P_0348	0.6768	163.94				0.011288	0.012725	0.0147233	0.0132993	0.0124437	0.0119336	0.0109614	0.0111821	0.015342	0.0101948	0.00938503	0.0101541	0.0149016	0.0121942	0.0140079	0.0112747	0.0119909	0.0112274	0.0126815	0.0106951	0.0103089	0.0104272	0.00980342	0.00989492	0.0147913	0.0114744	0.0119353	0.0159335	0.011722	0.0107813	0.0106814	0.0106611	0.0107593	0.00988053	0.0105591	0.00999905
P_0349	4.0776	163.133				0.0116183	0.0162372	0.0154667	0.0155385	0.0130718	0.0119778	0.0136091	0.0111821	0.0226448	0.0101948	0.00938503	0.0101541	0.0166469	0.0226672	0.029436	0.0300376	0.033689	0.0348929	0.0274436	0.0184831	0.0259358	0.0283279	0.0119602	0.0198314	0.0149644	0.0202051	0.0136301	0.0229311	0.011722	0.0115972	0.0177524	0.013894	0.0110175	0.00988053	0.0105591	0.00999905	ATH001p0033341	1_H-24h_FDDAp.TXT_5	151	4.104	163.134	1005	164.134	85
P_0350	2.9474	163.076				0.0733533	0.0951439	0.0947348	0.0646846	0.0610196	0.0559216	0.0574045	0.0518335	0.10202	0.0439494	0.0265986	0.0396889	0.0736174	0.0836411	0.0934235	0.0316779	0.0620191	0.0542897	0.0126815	0.0410737	0.0450184	0.0342675	0.0243889	0.0252296	0.0857827	0.096047	0.094404	0.0659852	0.0620737	0.0572281	0.0471475	0.0543298	0.0464051	0.0168728	0.0198234	0.0291491	ATH001p0156020	3_W-03h_FDDAp.TXT_4	163	2.959	163.075	2364	164.077	252
P_0351	4.2941	163.041			C00007476:5-(Methylthio)-2-oxo-pentanoic acid;	0.011288	0.012725	0.014298	0.0141976	0.0103953	0.0119336	0.0109614	0.0111821	0.0163483	0.0101948	0.00938503	0.0101541	0.013688	0.0121942	0.0140079	0.0112747	0.0119909	0.0112274	0.0126815	0.0106951	0.0103089	0.0104272	0.00980342	0.00989492	0.0147913	0.0114744	0.0119353	0.0159335	0.011722	0.0107813	0.0106814	0.0106611	0.0107593	0.00988053	0.0105591	0.00999905
P_0352	3.3144	174.113				0.011288	0.0159641	0.0150129	0.0136944	0.014422	0.0124414	0.0109614	0.014547	0.0297178	0.0116354	0.0103608	0.0116267	0.0148107	0.0187547	0.0171676	0.0118062	0.0189431	0.0126196	0.013341	0.011737	0.013958	0.0104272	0.0113246	0.0135503	0.0147913	0.0158406	0.0139081	0.0159335	0.0135255	0.0153518	0.0106814	0.0144138	0.0122725	0.0154214	0.0114249	0.0125722
P_0353	1.3173	174.078				0.0114888	0.0155877	0.020598	0.0149739	0.0151104	0.0154861	0.0119215	0.0111821	0.0201796	0.0101948	0.00938503	0.0108982	0.0255266	0.0157984	0.0173195	0.0169543	0.0172876	0.0128258	0.0163078	0.0125922	0.0103089	0.0104272	0.010291	0.00989492	0.0208941	0.0199401	0.016018	0.0211892	0.0177335	0.0153121	0.0121945	0.0106611	0.0107593	0.00988053	0.0105591	0.00999905
P_0354	0.9915	174.076				0.0246758	0.0314754	0.0291453	0.0245951	0.0208745	0.0240598	0.0173439	0.0168813	0.0347565	0.0149773	0.015136	0.014964	0.0257448	0.0253666	0.0249686	0.0291198	0.0228575	0.0234789	0.0317142	0.0257	0.0228491	0.0265719	0.0248322	0.0198297	0.0262802	0.0221271	0.0227434	0.0300359	0.0269232	0.0253735	0.0203541	0.0221419	0.0206934	0.0217693	0.0173496	0.0196957
P_0355	3.1775	174.038				0.011288	0.012725	0.014298	0.0132993	0.0103953	0.0119336	0.0109614	0.0111821	0.015342	0.0101948	0.00938503	0.0101541	0.013688	0.0145111	0.0140079	0.0112747	0.0147698	0.0112274	0.0126815	0.0106951	0.0103089	0.0104272	0.00980342	0.00989492	0.0147913	0.0114744	0.0119353	0.0159335	0.011722	0.0107813	0.0106814	0.0106611	0.0107593	0.00988053	0.0105591	0.00999905
P_0356	0.9465	174.035				0.011288	0.012725	0.014298	0.0132993	0.0103953	0.0119336	0.0109614	0.0111821	0.015342	0.0101948	0.00938503	0.0101541	0.013688	0.0121942	0.0140079	0.015337	0.0131192	0.0112274	0.025503	0.0208001	0.0163507	0.0212006	0.00980342	0.0148802	0.0147913	0.0114744	0.0119353	0.0159335	0.011722	0.0107813	0.0106814	0.0109508	0.0107593	0.0113315	0.0105591	0.00999905
P_0357	1.7825	173.14				0.011288	0.0183516	0.0157181	0.0132993	0.0103953	0.0121512	0.0109614	0.0111821	0.015342	0.0101948	0.0101342	0.0101541	0.013688	0.0124351	0.0140079	0.0112747	0.0131493	0.0112274	0.0126815	0.0106951	0.0103089	0.0104272	0.00980342	0.00989492	0.0147913	0.0124612	0.0132745	0.0159335	0.011722	0.0120846	0.0106814	0.0128146	0.0107593	0.00988053	0.0146184	0.00999905
P_0358	0.9647	173.093				0.011288	0.012725	0.014298	0.0132993	0.0103953	0.0119336	0.0109614	0.0111821	0.015342	0.0101948	0.00938503	0.0101541	0.013688	0.0121942	0.0140079	0.0112747	0.0119909	0.0112274	0.0126815	0.0106951	0.0110593	0.0142228	0.0104336	0.00989492	0.0147913	0.0114744	0.0119353	0.0159335	0.011722	0.0107813	0.0106814	0.0106611	0.0107593	0.00988053	0.0107753	0.0116597
P_0360	3.7274	172.098				0.0349021	0.0417372	0.0441975	0.0519339	0.0540722	0.0415539	0.0388328	0.0520613	0.107334	0.0510436	0.0483794	0.0545415	0.0400316	0.0441431	0.0542452	0.0337939	0.0484668	0.0369991	0.0442413	0.0339336	0.0391532	0.046247	0.0419665	0.0340188	0.0540325	0.0453082	0.0433268	0.0556048	0.0391434	0.0345218	0.0393832	0.0460901	0.0429435	0.0351076	0.0415004	0.0452619	ATH001p0142646	3_H-09h_FDDAp.TXT_6	70	3.734	172.097	1140	173.09	43
P_0361	1.8132	172.06			C00007502:2,3,4,5-Tetrahydrodipicolinate;	0.011288	0.0131831	0.014298	0.0132993	0.012545	0.0119336	0.0137549	0.0111821	0.0167535	0.0101948	0.00938503	0.0101541	0.013688	0.0121942	0.0140079	0.0112747	0.0119909	0.0114521	0.016486	0.0120212	0.0103089	0.0104272	0.00980342	0.00989492	0.0147913	0.0114744	0.0119353	0.0159335	0.0158247	0.0107813	0.0134654	0.0106611	0.0116536	0.00988053	0.0105591	0.00999905
P_0362	1.3901	172.06			C00007502:2,3,4,5-Tetrahydrodipicolinate;	0.0140985	0.0137257	0.0180062	0.0197618	0.0105846	0.0119336	0.0109614	0.0111821	0.015342	0.0126195	0.00938503	0.0103624	0.0198911	0.0158254	0.0216751	0.0138455	0.0119909	0.0124259	0.0126815	0.0106951	0.0103089	0.0117233	0.0111198	0.00989492	0.0253691	0.0114744	0.0119353	0.0241321	0.011722	0.0116446	0.0106814	0.0136036	0.0107593	0.0138617	0.0105591	0.00999905
P_0363	0.8657	171.017				0.0197512	0.0262851	0.0340215	0.0215493	0.0256063	0.0257132	0.0186793	0.0201717	0.0392348	0.0222651	0.0189951	0.0148631	0.02686	0.0304928	0.021925	0.0196016	0.0203115	0.0234378	0.0223956	0.0266562	0.0197983	0.0193586	0.018352	0.0200678	0.0332166	0.0183416	0.025279	0.0345672	0.0199348	0.0220801	0.022594	0.0231065	0.0243906	0.0202142	0.0242922	0.0219181
P_0364	5.4583	170.1				0.0251236	0.0397884	0.0298608	0.0264703	0.0207282	0.0220091	0.0220831	0.0187645	0.0403449	0.0175787	0.0219008	0.0201038	0.0259051	0.0285515	0.0311944	0.0168733	0.0266727	0.0246238	0.0205197	0.0202042	0.0187482	0.0133338	0.0117887	0.0147609	0.0335084	0.0292539	0.0255211	0.0367582	0.0212715	0.0160738	0.0138559	0.0175717	0.021578	0.0149853	0.0142548	0.0139387
P_0365	2.0783	170.09				0.011288	0.012725	0.014298	0.0132993	0.0103953	0.0119336	0.0109614	0.0111821	0.015342	0.0101948	0.00938503	0.0101541	0.013688	0.0121942	0.0140079	0.0112747	0.0119909	0.0112274	0.0126815	0.0106951	0.0103089	0.0104272	0.00980342	0.00989492	0.0147913	0.0114744	0.0119353	0.0333915	0.011722	0.0107813	0.0342402	0.0323515	0.0107593	0.00988053	0.0105591	0.00999905	ATH001p0128492	3_D-24h_FDDAp.TXT_6	44	2.093	170.087	1082	171.098	74
P_0366	1.902	170.045			C00007500:Dihydrodipicolinic acid;	0.0162647	0.012725	0.0174664	0.0171333	0.0134155	0.0142425	0.0122289	0.0111821	0.0276207	0.0121114	0.0105883	0.0112913	0.0158781	0.017213	0.0176468	0.0135254	0.0176649	0.0137597	0.0126815	0.0106951	0.0136405	0.0104272	0.010176	0.00989492	0.0162872	0.0174227	0.0119353	0.0264981	0.0149484	0.0107813	0.0106814	0.0156121	0.0107593	0.0114904	0.0105591	0.00999905
P_0367	2.919	167.072			C00007310:Caffeyl alcohol;	0.011288	0.012725	0.014298	0.0132993	0.0103953	0.0119336	0.0109614	0.0111821	0.015342	0.0101948	0.00938503	0.0101541	0.013688	0.0121942	0.0140079	0.0112747	0.0119909	0.0112274	0.0126815	0.0106951	0.0103089	0.0104272	0.00980342	0.00989492	0.0147913	0.0117123	0.0119353	0.0329186	0.0179905	0.0160111	0.025008	0.0266308	0.0174462	0.0159331	0.0286967	0.0222183	ATH001p0013410	1_D-24h_FDDAp.TXT_4	180	2.922	167.072	1301	168.074	79
P_0368	5.2845	176.071			C00007579:Indole 3-carboxylic acid methyl ester;C00007578:4-Methoxyindole-3-carbaldehyde;C00007577:1-Methoxyindole-3-carbaldehyde;	0.013534	0.0149889	0.014298	0.0132993	0.0108308	0.0124111	0.0109614	0.0111821	0.0203745	0.0101948	0.00938503	0.0101541	0.013907	0.0160232	0.0162997	0.0112747	0.0126544	0.0149099	0.0126815	0.0106951	0.0103089	0.0104272	0.00980342	0.00989492	0.0172605	0.020756	0.0125365	0.0159335	0.011722	0.0107813	0.0111116	0.0117187	0.0107593	0.010962	0.0105591	0.00999905
P_0369	2.9173	176.06				0.0120925	0.0147519	0.014298	0.0152054	0.0103953	0.0119336	0.0125837	0.0111821	0.0187729	0.0109894	0.00975438	0.0101541	0.0152862	0.0121942	0.0140079	0.0121596	0.0119909	0.0112274	0.0126815	0.0106951	0.0105563	0.0123416	0.0102039	0.0122571	0.0147913	0.0148457	0.0153583	0.0199967	0.0182943	0.0109032	0.0150124	0.0168379	0.0174079	0.0118511	0.0181834	0.00999905
P_0370	1.968	176.038				0.011288	0.012725	0.014298	0.0132993	0.0103953	0.0119336	0.0109614	0.0111821	0.015342	0.0101948	0.00938503	0.0101541	0.013688	0.014979	0.0140079	0.0112747	0.0119909	0.0112274	0.0126815	0.0107241	0.0103089	0.0104272	0.00984264	0.0127477	0.0147913	0.0114744	0.0119353	0.0159335	0.011722	0.0107813	0.0106814	0.0106611	0.0107593	0.010747	0.0152186	0.00999905
P_0371	7.0183	175.145				0.0133952	0.0134314	0.0225216	0.0377177	0.0148687	0.0119336	0.0115633	0.0111821	0.015342	0.0101948	0.0101016	0.0199023	0.013688	0.0130381	0.0157129	0.0112747	0.0203664	0.0191629	0.0192537	0.0116685	0.0103089	0.014854	0.0180693	0.00989492	0.0147913	0.0114744	0.0119353	0.0159335	0.0247082	0.0242373	0.0208912	0.015589	0.0107593	0.00988053	0.0171824	0.00999905
P_0372	7.0837	175.144				0.0187044	0.0320399	0.0219079	0.0328454	0.0125113	0.0119336	0.0140552	0.0111821	0.023338	0.0101948	0.00938503	0.0166996	0.013688	0.0181638	0.017343	0.0112747	0.0196523	0.0190655	0.0289717	0.0106951	0.0170147	0.0203958	0.018353	0.0120515	0.0147913	0.0125873	0.0178271	0.0165697	0.0246568	0.023996	0.0271788	0.0168406	0.0118786	0.0231314	0.0178847	0.0190897
P_0373	0.7953	175.12	T073:Arginine;		C00001340:L-Arginine;	0.0174555	0.0216896	0.014298	0.0201262	0.0103953	0.0119336	0.0109614	0.0111821	0.015342	0.0101948	0.00938503	0.0101541	0.0235042	0.0133505	0.0140079	0.0112747	0.0119909	0.017028	0.0126815	0.0106951	0.0103089	0.0104272	0.00980342	0.00989492	0.0411403	0.0280636	0.0130666	0.0159335	0.0187889	0.0107813	0.0106814	0.0106611	0.0107593	0.00988053	0.0105591	0.00999905	ATH001p0095057	2_H-48h_FDDAp.TXT_5	8	0.837	175.119	9382	176.123	1012
P_0374	1.1287	175.12	T073:Arginine;		C00001340:L-Arginine;	0.011288	0.012725	0.014298	0.0132993	0.0103953	0.0119336	0.0109614	0.0111821	0.0221807	0.010512	0.00938503	0.0101541	0.013688	0.0121942	0.0140079	0.0112747	0.0119909	0.0112274	0.0126815	0.0106951	0.0103089	0.0104272	0.00980342	0.00989492	0.0147913	0.0114744	0.0119353	0.0159335	0.0174027	0.0107813	0.0106814	0.0106611	0.0107593	0.00988053	0.0105591	0.00999905	ATH001p0166686	3_W-24h_FDDAp.TXT_7	20	1.094	175.119	1755	176.103	275
P_0375	0.8677	175.12	T073:Arginine;		C00001340:L-Arginine;	1.53401	1.88661	2.23967	2.30292	2.05417	2.1286	2.3013	2.48033	3.69313	2.48751	2.34929	2.88946	1.7791	1.83992	2.19532	1.99741	2.25051	2.01836	2.56415	2.08264	2.1822	2.6631	2.74358	2.8617	1.67903	1.97998	1.95634	2.58135	2.28699	2.08815	2.20117	2.25854	2.34738	2.43934	2.96875	3.00804	ATH001p0162047	3_W-24h_FDDAp.TXT_2	128	0.881	175.12	41256	176.122	3971
P_0376	1.0049	175.119	T073:Arginine;		C00001340:L-Arginine;	0.011288	0.012725	0.014298	0.0132993	0.042124	0.0119336	0.0109614	0.0111821	0.152892	0.0101948	0.00938503	0.0101541	0.013688	0.0121942	0.0140079	0.0112747	0.0119909	0.0112274	0.0126815	0.0106951	0.0391595	0.0533061	0.0214207	0.00989492	0.0147913	0.0114744	0.0414458	0.0159335	0.011722	0.0107813	0.0106814	0.0314453	0.0107593	0.00988053	0.0105591	0.00999905	ATH001p0166482	3_W-24h_FDDAp.TXT_6	16	0.968	175.119	8010	176.104	821
P_0377	0.9603	175.119	T073:Arginine;		C00001340:L-Arginine;	0.0564665	0.076346	0.106926	0.0838995	0.1033	0.0809951	0.10381	0.110251	0.269395	0.107898	0.0963281	0.0948559	0.0701552	0.0726817	0.0689706	0.0791569	0.0947202	0.102745	0.118127	0.0837289	0.0846729	0.100235	0.11335	0.107439	0.052309	0.0917308	0.0800307	0.084505	0.102327	0.105762	0.0928322	0.0962558	0.09565	0.0876546	0.118745	0.107219	ATH001p0166482	3_W-24h_FDDAp.TXT_6	16	0.968	175.119	8010	176.104	821
P_0378	0.9188	175.118	T073:Arginine;		C00001340:L-Arginine;	0.0950134	0.0865462	0.0929554	0.0850075	0.0856262	0.101436	0.0960752	0.0889125	0.213965	0.088924	0.161152	0.128517	0.197902	0.0948955	0.0952415	0.256137	0.108894	0.0951858	0.116547	0.108982	0.12199	0.113681	0.114103	0.118232	0.0849406	0.0861721	0.0704093	0.311929	0.0930386	0.0990799	0.103548	0.15063	0.111252	0.0947782	0.109615	0.127222	ATH001p0162047	3_W-24h_FDDAp.TXT_2	128	0.881	175.12	41256	176.122	3971
P_0379	3.5017	175.04				0.0126823	0.0201349	0.0216757	0.0162923	0.0166436	0.0129341	0.0136359	0.0175211	0.0284328	0.0161544	0.0147125	0.0121126	0.0165406	0.0158744	0.0200275	0.0160545	0.0161914	0.0177533	0.01997	0.0140397	0.0134222	0.012678	0.0141215	0.012527	0.0165666	0.0170574	0.0190441	0.0181787	0.0156599	0.0144116	0.0137789	0.0168497	0.0152172	0.0138563	0.0105591	0.0128818
P_0380	4.2965	175.04				0.0404152	0.065519	0.0554993	0.0465576	0.0498664	0.0496975	0.0311552	0.0367743	0.0857614	0.0292814	0.0290234	0.0288309	0.0440798	0.0527847	0.0550875	0.0375004	0.0392948	0.0428842	0.04933	0.039462	0.0404531	0.0365546	0.0349585	0.0302581	0.0478284	0.0385761	0.0555602	0.053579	0.0444165	0.0447416	0.0453437	0.0473774	0.0419088	0.0275307	0.034101	0.0363148	ATH001p0028441	1_H-09h_FDDAp.TXT_5	154	4.315	175.039	1099	176.039	105
P_0381	4.3576	175.04				0.0202616	0.0280875	0.0201888	0.0182239	0.0207376	0.0119336	0.0131412	0.0127338	0.0399056	0.010256	0.0134957	0.0114952	0.0150346	0.0121942	0.0190899	0.0112992	0.0134538	0.018713	0.0222619	0.0166482	0.0184365	0.0152029	0.0175656	0.0129484	0.0158563	0.0191281	0.0177863	0.0188249	0.0214841	0.0213513	0.0172824	0.0136928	0.0120381	0.0103189	0.0107205	0.0165958	ATH001p0028441	1_H-09h_FDDAp.TXT_5	154	4.315	175.039	1099	176.039	105
P_0382	3.3998	175.04				0.0563589	0.0746729	0.0720373	0.0728924	0.0711941	0.0558379	0.050378	0.0714938	0.108985	0.0635574	0.0519561	0.0561081	0.0811488	0.0788666	0.075491	0.0580378	0.0698111	0.0646714	0.0669242	0.0474376	0.0597137	0.0534277	0.0461671	0.054935	0.0618005	0.0701058	0.0590183	0.0667294	0.0685791	0.0602788	0.0575584	0.071779	0.054171	0.0542995	0.0441021	0.0489893	ATH001p0047182	1_W-09h_FDDAp.TXT_4	187	3.392	175.04	1572	176.047	207
P_0383	4.2429	174.152				0.0158272	0.012725	0.014298	0.0140259	0.0103953	0.0119336	0.0109614	0.0111821	0.015342	0.0101948	0.0100607	0.0101541	0.0220478	0.0121942	0.0140079	0.0122894	0.0119909	0.0112274	0.0126815	0.0106951	0.0103089	0.0104272	0.00980342	0.00989492	0.0214704	0.0114744	0.0119353	0.0159335	0.011722	0.0107813	0.0106814	0.0106611	0.0107593	0.00988053	0.0105591	0.00999905
P_0384	1.5441	179.049			C00007416:L-Gluconolactone;C00007388:L-Galactono-1,4-lactone;	0.294386	0.302829	0.388172	0.341055	0.278984	0.22306	0.258752	0.228707	0.521392	0.20653	0.189167	0.192088	0.303912	0.290511	0.305211	0.184656	0.156949	0.150807	0.315598	0.246502	0.262545	0.300301	0.288334	0.262266	0.301368	0.270621	0.245646	0.238684	0.182247	0.145728	0.268284	0.276804	0.266034	0.300751	0.294824	0.300424	ATH001p0011974	1_D-24h_FDDAp.TXT_3	160	1.542	179.049	11694	180.055	594
P_0385	2.7324	179.049			C00007416:L-Gluconolactone;C00007388:L-Galactono-1,4-lactone;	0.011288	0.012725	0.014298	0.0132993	0.0103953	0.0119336	0.0109614	0.0111821	0.015342	0.0101948	0.00938503	0.0101541	0.013688	0.0121942	0.0140079	0.0210351	0.0119909	0.017576	0.0289056	0.0193448	0.0207939	0.0104272	0.00980342	0.00989492	0.0147913	0.0114744	0.0119353	0.0190387	0.011722	0.0107813	0.0260676	0.0189728	0.0186893	0.00988053	0.0105591	0.00999905
P_0386	1.6037	179.049			C00007416:L-Gluconolactone;C00007388:L-Galactono-1,4-lactone;	0.011288	0.04137	0.014298	0.0451319	0.0442142	0.0430549	0.0347466	0.0399062	0.0703732	0.0389029	0.0354574	0.0101541	0.013688	0.0121942	0.0140079	0.0242119	0.0119909	0.0198414	0.0428803	0.0106951	0.0103089	0.0410214	0.00980342	0.00989492	0.0147913	0.0114744	0.0480924	0.0327506	0.011722	0.0235154	0.0106814	0.0531601	0.0107593	0.0427201	0.054553	0.0475289	ATH001p0017005	1_D-48h_FDDAp.TXT_3	148	1.569	179.049	9282	180.05	446
P_0387	1.2436	179.048			C00007416:L-Gluconolactone;C00007388:L-Galactono-1,4-lactone;	0.011288	0.0229139	0.014298	0.0132993	0.0161641	0.0119336	0.0109614	0.0111821	0.0769696	0.0101948	0.00938503	0.0101541	0.013688	0.0121942	0.0140079	0.0112747	0.0119909	0.0112274	0.0126815	0.0106951	0.0103089	0.0104272	0.00980342	0.00989492	0.0147913	0.0114744	0.0119353	0.0159335	0.011722	0.0107813	0.0106814	0.0106611	0.0107593	0.00988053	0.0105591	0.00999905	ATH001p0057158	1_W-48h_FDDAp.TXT_5	34	1.254	179.05	1028	180.048	32
P_0388	2.1102	178.126				0.0304115	0.0358733	0.0280355	0.0300298	0.0348492	0.0439146	0.0209204	0.0338111	0.0805894	0.0234235	0.0302255	0.0198004	0.0336798	0.0373386	0.0285641	0.0262973	0.0217787	0.0221523	0.0499465	0.034052	0.0429011	0.0317084	0.0426932	0.0206785	0.0294806	0.0263629	0.0264937	0.0266045	0.0203963	0.0205578	0.040025	0.028574	0.0267677	0.0230058	0.0251749	0.0277167	ATH001p0014302	1_D-24h_FDDAp.TXT_6	63	2.115	178.127	1231	179.131	111
P_0389	2.4333	178.089			C00007594:Dihomomethionine;	0.0529697	0.116276	0.102637	0.0532729	0.0756537	0.0573282	0.0303419	0.047785	0.107295	0.0272447	0.0323107	0.0333408	0.0731949	0.112105	0.139641	0.0448966	0.0678774	0.0661431	0.0343958	0.0529749	0.0603078	0.0325022	0.036319	0.0299654	0.065694	0.136088	0.0976185	0.0673679	0.0883243	0.0661379	0.0277715	0.0523663	0.0497416	0.0225934	0.0311732	0.0317423	ATH001p0098049	2_W-03h_FDDAp.TXT_3	262	2.444	178.09	3020	179.085	235
P_0390	2.3609	178.041				0.0337282	0.0487234	0.0189915	0.0243282	0.0334495	0.0348694	0.031986	0.0256944	0.0733274	0.0296885	0.00981364	0.0252638	0.0521923	0.036506	0.0370297	0.0459617	0.0611987	0.060187	0.115687	0.0938361	0.10024	0.130479	0.0832592	0.0944656	0.0405912	0.0151835	0.03798	0.050482	0.0296383	0.0355615	0.031398	0.0106611	0.0114536	0.0121189	0.0105802	0.00999905	ATH001p0038398	1_H-48h_FDDAp.TXT_6	54	2.348	178.038	2812	179.036	215
P_0391	2.7448	178.036				0.011288	0.012725	0.014298	0.0132993	0.0103953	0.0119336	0.0109614	0.0111821	0.015342	0.0101948	0.00938503	0.0101541	0.013688	0.0121942	0.0140079	0.0267129	0.0289736	0.0299092	0.037068	0.0307048	0.0280352	0.0337673	0.0268554	0.0192136	0.0147913	0.0114744	0.0119353	0.0159335	0.011722	0.0107813	0.0106814	0.0106611	0.0107593	0.00988053	0.0105591	0.00999905
P_0392	3.6418	177.08				0.011288	0.0182921	0.014298	0.0183124	0.0144602	0.0132178	0.0109614	0.0111821	0.015342	0.0101948	0.00939932	0.0101541	0.017209	0.0121942	0.0140079	0.0112747	0.0119909	0.0112274	0.0140884	0.0106951	0.0103089	0.0104272	0.00980342	0.00989492	0.0149873	0.0114744	0.0119353	0.0159335	0.011722	0.0107813	0.0106814	0.0133119	0.0107593	0.00988053	0.0105591	0.00999905
P_0393	2.9241	177.059			C00007265:N-Carbamoyl-L-aspartate;C00007648:2-Oxo-6-methylthiohexanoic acid;C00007470:Allantoic acid;	0.0255428	0.0268818	0.0213486	0.015806	0.0168993	0.0119336	0.0240849	0.0206415	0.036509	0.0180522	0.00938503	0.0121254	0.0258056	0.0121942	0.0170508	0.0216079	0.0142048	0.0146546	0.0126815	0.0106951	0.0103089	0.0188179	0.0157837	0.00989492	0.0280872	0.0195232	0.0250607	0.0237494	0.0202973	0.0107813	0.0190163	0.0168031	0.022383	0.00988053	0.0152631	0.0139969
P_0394	7.697	177.055			C00007265:N-Carbamoyl-L-aspartate;C00007648:2-Oxo-6-methylthiohexanoic acid;C00007470:Allantoic acid;	0.011288	0.0136329	0.0231558	0.0136115	0.0103953	0.0131228	0.0109614	0.013018	0.015342	0.0101948	0.00938503	0.012071	0.0215176	0.0121942	0.0226036	0.0149181	0.0119909	0.0112274	0.0126815	0.0106951	0.0105151	0.0104272	0.0133774	0.00989492	0.0166114	0.0114744	0.0119353	0.0209039	0.011722	0.0107813	0.0108736	0.0106611	0.0122888	0.0102067	0.0140064	0.010379
P_0395	3.5318	177.055			C00007265:N-Carbamoyl-L-aspartate;C00007648:2-Oxo-6-methylthiohexanoic acid;C00007470:Allantoic acid;	0.01684	0.0165702	0.014298	0.0145667	0.0135346	0.0126812	0.0109614	0.0111821	0.0202602	0.0134116	0.00938503	0.0101541	0.013688	0.0121942	0.0140079	0.0127454	0.0137734	0.0112274	0.0126815	0.0106951	0.0159818	0.0130632	0.00993548	0.0130918	0.0147913	0.0114744	0.0119454	0.0171508	0.0138746	0.0107813	0.0219875	0.0106611	0.0107593	0.0142424	0.0105591	0.00999905
P_0396	4.1559	177.049			C00007265:N-Carbamoyl-L-aspartate;C00001179:(+)-Ascorbic acid;C00007648:2-Oxo-6-methylthiohexanoic acid;	0.0199991	0.012725	0.0207263	0.0235769	0.0103953	0.0196052	0.0138231	0.0188438	0.0426443	0.017154	0.0167521	0.0186118	0.0213588	0.0174941	0.0259633	0.0160228	0.0119909	0.0112274	0.0207479	0.0175977	0.0103089	0.0182075	0.0145674	0.0104291	0.0240797	0.0114744	0.0155547	0.0159335	0.0117534	0.0190846	0.0149427	0.0252841	0.0107593	0.00988053	0.020812	0.012765	ATH001p0166715	3_W-24h_FDDAp.TXT_7	52	4.12	177.048	1543	178.049	183
P_0397	4.1198	177.049			C00007265:N-Carbamoyl-L-aspartate;C00001179:(+)-Ascorbic acid;C00007648:2-Oxo-6-methylthiohexanoic acid;	0.0368917	0.0441258	0.0482252	0.0442902	0.0370619	0.0417801	0.0379711	0.0391091	0.0743172	0.0354987	0.0296466	0.0387797	0.0440485	0.0417462	0.0435697	0.0368391	0.0446009	0.0378628	0.0347043	0.027742	0.0376486	0.0421416	0.0281089	0.0239439	0.0501121	0.0464902	0.0418646	0.0545399	0.0460713	0.0349172	0.0310019	0.0383248	0.0353855	0.0254816	0.0301973	0.0322913	ATH001p0166715	3_W-24h_FDDAp.TXT_7	52	4.12	177.048	1543	178.049	183
P_0398	4.6974	176.126				0.0399245	0.03846	0.0281736	0.0325544	0.0260262	0.0255833	0.026218	0.022083	0.0587213	0.0283203	0.0256825	0.0283223	0.0432918	0.0337245	0.033574	0.0252932	0.0237824	0.0255523	0.0335809	0.0191031	0.0172159	0.0266104	0.0212833	0.0281784	0.0421008	0.044927	0.0395955	0.0338476	0.0301505	0.0202267	0.0436432	0.0179595	0.0285709	0.019009	0.0277299	0.0294812
P_0399	0.9127	176.104			C00007399:6-Methylthiohexanaldoxime;C00001348:L-Citrulline;	0.119468	0.129384	0.112896	0.149224	0.100724	0.12956	0.112152	0.0111821	0.138547	0.150796	0.0989372	0.102721	0.144844	0.0873975	0.127772	0.0798439	0.0915639	0.130847	0.0126815	0.115374	0.105099	0.159444	0.121307	0.00989492	0.160995	0.104834	0.0969458	0.204145	0.011722	0.105437	0.099488	0.131822	0.144323	0.122842	0.0105591	0.118465	ATH001p0038358	1_H-48h_FDDAp.TXT_6	13	0.946	176.104	4038	177.105	218
P_0400	6.2901	180.175				0.0226657	0.0268231	0.0143838	0.0204809	0.0111229	0.0119336	0.0109614	0.0111821	0.0237466	0.0101948	0.00938503	0.0101541	0.013688	0.0135368	0.0145546	0.0112747	0.0119909	0.0112274	0.0157822	0.0125609	0.011558	0.013357	0.0108796	0.00989492	0.0147913	0.0167297	0.0119353	0.0196619	0.0129711	0.0214995	0.0320194	0.0214641	0.0107593	0.0146358	0.01089	0.010059
P_0401	3.4573	180.102				0.011288	0.012725	0.014298	0.0132993	0.0103953	0.0119336	0.0109614	0.0111821	0.0175322	0.0101948	0.00938503	0.0113218	0.0171088	0.0121942	0.0140079	0.0112747	0.0119909	0.0112274	0.0126815	0.0106951	0.0103089	0.0104272	0.00980342	0.00989492	0.0147913	0.0114744	0.0119353	0.0159335	0.011722	0.0107813	0.0106814	0.0106611	0.0107593	0.00988053	0.0105591	0.00999905
P_0402	2.0526	180.088				0.0429205	0.0588128	0.0491052	0.0614517	0.0442618	0.0453819	0.048289	0.0490787	0.105576	0.0478151	0.0441909	0.058574	0.0551326	0.055294	0.0542538	0.0508053	0.0478662	0.0502532	0.0546833	0.0449677	0.0414974	0.0464627	0.0491542	0.0562643	0.0565193	0.0519044	0.0544489	0.0690185	0.0468689	0.0397572	0.0505416	0.0450617	0.0442399	0.0476767	0.0550991	0.0462956	ATH001p0162185	3_W-24h_FDDAp.TXT_2	266	2.055	180.089	3348	181.087	240
P_0403	3.0808	180.088				0.011288	0.012725	0.014298	0.0132993	0.0103953	0.0131664	0.0109614	0.0111821	0.0203194	0.0101948	0.00938503	0.0101541	0.013688	0.0121942	0.014162	0.0112747	0.0119909	0.0112274	0.0126815	0.0106951	0.0103089	0.0104272	0.00980342	0.00989492	0.0147913	0.0114744	0.0140409	0.0159335	0.011722	0.0111207	0.0106814	0.0106611	0.0107593	0.00988053	0.0105591	0.00999905
P_0404	2.9479	180.052				0.108067	0.108521	0.122451	0.138438	0.091763	0.0960734	0.0733235	0.0838117	0.173678	0.0631991	0.0593599	0.0613738	0.160058	0.100616	0.140561	0.13459	0.114146	0.113689	0.120744	0.110244	0.111763	0.0927986	0.105897	0.0925964	0.123509	0.113015	0.113396	0.135016	0.0984862	0.0708182	0.0589095	0.0780272	0.0648231	0.0411238	0.0618146	0.049718	ATH001p0145309	3_H-24h_FDDAp.TXT_3	315	2.949	180.052	4017	181.057	222
P_0405	3.0053	180.052				0.0119216	0.0141619	0.0198692	0.0167059	0.0147064	0.0119336	0.0109614	0.0111821	0.015342	0.0101948	0.00938503	0.0101541	0.0193161	0.0121942	0.0167235	0.0152208	0.0119909	0.0112274	0.0126815	0.0161842	0.0103089	0.0107259	0.0110465	0.00989492	0.0147913	0.0156109	0.0162119	0.024078	0.0188254	0.0107813	0.0106814	0.0106611	0.0111242	0.00988053	0.0105591	0.00999905	ATH001p0029543	1_H-24h_FDDAp.TXT_2	407	2.963	180.053	2935	181.055	129
P_0406	2.4939	179.979				0.011288	0.012725	0.014298	0.0132993	0.0103953	0.0119336	0.0109614	0.0111821	0.015342	0.0101948	0.00938503	0.0101541	0.102468	0.0288251	0.0238222	0.0656075	0.0119909	0.0357853	0.0668253	0.0106951	0.0341249	0.0312619	0.00980342	0.00989492	0.0734867	0.0272593	0.0134566	0.112584	0.011722	0.0107813	0.0725614	0.0106611	0.0107593	0.0338996	0.0105591	0.00999905	ATH001p0018332	1_D-48h_FDDAp.TXT_4	124	2.469	179.978	1063	180.988	25
P_0407	2.1569	179.979				0.011288	0.012725	0.014298	0.0132993	0.0103953	0.0119336	0.0109614	0.0111821	0.015342	0.0101948	0.00938503	0.0101541	0.0144092	0.0147956	0.0140079	0.0292154	0.0149426	0.0245973	0.0467205	0.0262617	0.0339766	0.0264933	0.017798	0.0104293	0.0186068	0.0114814	0.0119353	0.0500656	0.0180654	0.0215765	0.0377412	0.0285781	0.025527	0.0310669	0.0148347	0.0274018	ATH001p0013944	1_D-24h_FDDAp.TXT_5	87	2.156	179.98	1510	180.983	20
P_0408	2.2435	179.979				0.011288	0.012725	0.014298	0.0132993	0.0103953	0.0119336	0.0109614	0.0111821	0.015342	0.0101948	0.00938503	0.0101541	0.0239924	0.0169515	0.0140079	0.0387724	0.0243808	0.0258031	0.05551	0.028365	0.0345469	0.0392249	0.0125414	0.0197187	0.0283805	0.0143721	0.0122308	0.0573082	0.0271482	0.0282639	0.055409	0.0349276	0.0292663	0.0305244	0.0228553	0.0279453	ATH001p0032712	1_H-24h_FDDAp.TXT_4	117	2.203	179.981	1259	180.99	48
P_0409	4.2907	179.071			C00002728:Coniferaldehyde;	0.011288	0.012725	0.014298	0.0132993	0.0103953	0.0119336	0.0109614	0.011696	0.015342	0.0101948	0.00938503	0.0101541	0.013688	0.0121942	0.0140079	0.0112747	0.0119909	0.0112274	0.0126815	0.0106951	0.0103089	0.0104272	0.00980342	0.00989492	0.0147913	0.0114744	0.0121729	0.0159335	0.0117965	0.0107813	0.0106814	0.015467	0.0107593	0.00988053	0.0105591	0.0120666
P_0410	1.0742	179.05			C00007416:L-Gluconolactone;C00007388:L-Galactono-1,4-lactone;	0.011288	0.0352538	0.014298	0.0285888	0.0288809	0.0119336	0.0109614	0.0339456	0.015342	0.028122	0.00938503	0.0213127	0.0233234	0.0265919	0.0256096	0.0226742	0.0182325	0.0206103	0.0404896	0.0106951	0.0284847	0.0406426	0.0255755	0.00989492	0.041547	0.0286283	0.0238075	0.0159335	0.011722	0.0180994	0.0216815	0.024544	0.0107593	0.00988053	0.0301564	0.0327854	ATH001p0156835	3_W-03h_FDDAp.TXT_6	22	1.075	179.047	1420	180.054	153
P_0411	1.0027	179.049			C00007416:L-Gluconolactone;C00007388:L-Galactono-1,4-lactone;	0.0502122	0.0484382	0.0549159	0.0238289	0.0301324	0.0495209	0.0503555	0.0386322	0.015342	0.0367736	0.0323753	0.0396587	0.013688	0.0344445	0.0393401	0.0293809	0.019695	0.0167988	0.045399	0.0380571	0.0103089	0.042485	0.0255755	0.0469217	0.0147913	0.0537414	0.0383279	0.0286204	0.0296512	0.0328195	0.0337328	0.0399509	0.0325987	0.0296139	0.041206	0.0408562	ATH001p0033940	1_H-24h_FDDAp.TXT_11	15	1.035	179.049	1409	180.064	20
P_0412	1.1262	179.049			C00007416:L-Gluconolactone;C00007388:L-Galactono-1,4-lactone;	0.0283539	0.0246558	0.014298	0.0132993	0.0296815	0.0119336	0.0232307	0.0250172	0.0314494	0.0101948	0.00938503	0.0149233	0.013688	0.0275688	0.0268956	0.01498	0.0119909	0.0190439	0.0291467	0.0192133	0.0103089	0.0405112	0.0267111	0.0164961	0.028111	0.0245231	0.018856	0.0159335	0.0184671	0.0107813	0.0284243	0.0212416	0.0277657	0.00988053	0.0242857	0.00999905	ATH001p0003908	1_D-03h_FDDAp.TXT_5	28	1.148	179.049	1191	180.047	49
P_0413	1.4436	179.049			C00007416:L-Gluconolactone;C00007388:L-Galactono-1,4-lactone;	0.0989243	0.134706	0.136502	0.127084	0.105038	0.0841293	0.0109614	0.0813494	0.215445	0.0752858	0.0814915	0.0101541	0.10708	0.118549	0.108183	0.0661875	0.0595472	0.0515113	0.0998877	0.11306	0.100441	0.118493	0.100736	0.0982913	0.105271	0.0957804	0.0119353	0.0810302	0.0528375	0.0441268	0.088517	0.0612707	0.0294802	0.104467	0.0948606	0.110394	ATH001p0097956	2_W-03h_FDDAp.TXT_3	156	1.483	179.048	5625	180.051	414
P_0414	1.1787	179.049			C00007416:L-Gluconolactone;C00007388:L-Galactono-1,4-lactone;	0.0202476	0.0159614	0.014298	0.0287218	0.0103953	0.0214242	0.0158911	0.0111821	0.0225192	0.0101948	0.0129942	0.0101541	0.0344935	0.0247247	0.0260594	0.0112747	0.0119909	0.0112274	0.0263287	0.0233961	0.0182162	0.0274351	0.0203401	0.0275266	0.0290925	0.026407	0.0119353	0.0248292	0.011722	0.0107813	0.0106814	0.0106611	0.0107593	0.00988053	0.0228799	0.00999905	ATH001p0003908	1_D-03h_FDDAp.TXT_5	28	1.148	179.049	1191	180.047	49
P_0415	1.4898	179.049			C00007416:L-Gluconolactone;C00007388:L-Galactono-1,4-lactone;	0.221544	0.222944	0.275584	0.242348	0.199848	0.164907	0.182256	0.171984	0.418314	0.142549	0.139887	0.135636	0.21197	0.187284	0.251523	0.145732	0.115038	0.113251	0.176184	0.168434	0.189302	0.244841	0.164218	0.179516	0.192096	0.171239	0.139511	0.176181	0.118281	0.108333	0.184579	0.20226	0.190957	0.234449	0.200573	0.237474	ATH001p0011970	1_D-24h_FDDAp.TXT_3	156	1.495	179.049	9633	180.05	696
P_0416	0.8695	185.033				0.450597	0.58003	0.57595	0.5016	0.478806	0.448285	0.364397	0.397198	0.647677	0.351334	0.324064	0.256592	0.685073	0.628237	0.572945	0.403525	0.427738	0.49272	0.492804	0.44687	0.41796	0.324937	0.282518	0.256172	0.837486	0.473749	0.529648	0.598063	0.429302	0.396675	0.401387	0.423695	0.44148	0.326535	0.286025	0.260563	ATH001p0099823	2_W-03h_FDDAp.TXT_5	13	0.881	185.033	17125	186.035	1047
P_0417	0.9055	185.033				0.13733	0.18968	0.198298	0.151634	0.140183	0.184022	0.135093	0.160341	0.309806	0.139217	0.155416	0.115086	0.189836	0.193952	0.176829	0.133689	0.151394	0.172482	0.159382	0.158152	0.181091	0.120937	0.124136	0.118468	0.177869	0.16119	0.155552	0.180773	0.141654	0.153848	0.123166	0.154017	0.160917	0.12671	0.150398	0.125787	ATH001p0099823	2_W-03h_FDDAp.TXT_5	13	0.881	185.033	17125	186.035	1047
P_0418	3.1212	184.116				0.0219891	0.0286058	0.0249474	0.0315333	0.0284492	0.0362465	0.0339253	0.0339767	0.076548	0.025026	0.0236039	0.0290035	0.021764	0.0269892	0.0303099	0.0295511	0.0335558	0.0305617	0.0334722	0.0249224	0.0403682	0.0283712	0.0257178	0.0250641	0.0216258	0.027231	0.0385631	0.0408914	0.0374084	0.0319044	0.0347058	0.0282323	0.0411636	0.0209401	0.0225552	0.0295972	ATH001p0128511	3_D-24h_FDDAp.TXT_6	64	3.126	184.116	1097	185.124	469
P_0419	3.1539	184.116				0.011288	0.012725	0.014298	0.0132993	0.0108111	0.0166593	0.0109614	0.0128083	0.0551392	0.0138565	0.012407	0.0163979	0.013688	0.0123017	0.0156566	0.0125062	0.0221738	0.0305617	0.0219591	0.0115354	0.0135172	0.0189319	0.0117053	0.0110211	0.0147913	0.0214977	0.0168185	0.0159335	0.0245867	0.0275156	0.0106814	0.0106611	0.0160435	0.0101524	0.0105591	0.0130318	ATH001p0128511	3_D-24h_FDDAp.TXT_6	64	3.126	184.116	1097	185.124	469
P_0420	2.497	184.095				0.011288	0.012725	0.014298	0.0132993	0.0103953	0.0119336	0.0109614	0.0111821	0.015342	0.0101948	0.00938503	0.0101541	0.013688	0.0121942	0.0140079	0.0112747	0.0143869	0.0112274	0.0146091	0.0115336	0.0107837	0.0108995	0.0119264	0.00989492	0.0147913	0.0114744	0.0119353	0.0159335	0.011722	0.0107813	0.0106814	0.0106611	0.0107593	0.011447	0.0105591	0.00999905
P_0421	0.9878	184.072				0.0175657	0.0232645	0.0275337	0.0266064	0.0183425	0.0228369	0.0235177	0.0248292	0.0356962	0.0187335	0.015248	0.0171606	0.0166263	0.0244029	0.0274179	0.0255047	0.0252197	0.0218562	0.0212688	0.0249291	0.0163716	0.0174437	0.017324	0.0158253	0.0211305	0.0234723	0.0279843	0.0321869	0.0224949	0.0211022	0.0207271	0.0255364	0.024974	0.0145063	0.0174723	0.0157033	ATH001p0076739	2_D-48h_FDDAp.TXT_10	11	0.954	184.07	997	185.078	47
P_0422	0.8896	184.072				0.184875	0.299084	0.298104	0.269619	0.216535	0.299313	0.292614	0.299956	0.258268	0.19998	0.193451	0.215323	0.157393	0.286677	0.324758	0.237451	0.283204	0.238205	0.314084	0.272105	0.227787	0.200172	0.215222	0.208362	0.199952	0.205543	0.266376	0.329375	0.271132	0.271463	0.265767	0.276578	0.291721	0.164694	0.199657	0.211971	ATH001p0090736	2_H-24h_FDDAp.TXT_6	13	0.892	184.072	10149	185.078	525
P_0423	2.7409	183.068			C00007558:Syringaldehyde;	0.011288	0.012725	0.014298	0.0132993	0.0103953	0.0119336	0.0109614	0.0111821	0.015342	0.0101948	0.00938503	0.0101541	0.013688	0.0121942	0.0140079	0.0112747	0.0119909	0.0112274	0.0126815	0.0106951	0.0103089	0.0104272	0.00980342	0.00989492	0.0147913	0.0120915	0.0161497	0.0328036	0.0264507	0.019563	0.0318924	0.0325874	0.027067	0.0264126	0.0183892	0.0196016	ATH001p0014662	1_D-24h_FDDAp.TXT_9	24	2.771	183.067	1022	184.069	61
P_0424	2.3446	183.067			C00007558:Syringaldehyde;	0.011288	0.012725	0.014298	0.0132993	0.0103953	0.0119336	0.0109614	0.0111821	0.015342	0.0101948	0.00938503	0.0101541	0.013688	0.0121942	0.0140079	0.0112747	0.0119909	0.0112274	0.0126815	0.0106951	0.0103089	0.0104272	0.00980342	0.00989492	0.0147913	0.0114744	0.0119353	0.0329043	0.037531	0.0344191	0.0828954	0.0873389	0.0801568	0.109167	0.0756071	0.103893	ATH001p0013360	1_D-24h_FDDAp.TXT_4	128	2.344	183.066	1566	184.074	57
P_0425	2.4062	183.067			C00007558:Syringaldehyde;	0.011288	0.012725	0.014298	0.0132993	0.0103953	0.0119336	0.0109614	0.0111821	0.015342	0.0101948	0.00938503	0.0101541	0.013688	0.0121942	0.0140079	0.0112747	0.0119909	0.0112274	0.0126815	0.0106951	0.0103089	0.0104272	0.00980342	0.00989492	0.0147913	0.0114744	0.0119353	0.0159335	0.011722	0.0107813	0.0106814	0.0106611	0.0107593	0.0130066	0.0105591	0.0112062	ATH001p0133172	3_D-48h_FDDAp.TXT_6	56	2.381	183.069	1988	184.067	93
P_0426	0.7465	182.963				0.123918	0.143247	0.141612	0.143287	0.105812	0.147171	0.140123	0.152315	0.274628	0.16271	0.141711	0.171805	0.14585	0.109239	0.151963	0.115612	0.132183	0.11805	0.145231	0.135516	0.114144	0.155859	0.158127	0.165294	0.146263	0.118814	0.126162	0.17354	0.128385	0.131211	0.113327	0.122542	0.122041	0.143854	0.154078	0.157921	ATH001p0128704	3_D-24h_FDDAp.TXT_8	3	0.758	182.963	4178	183.966	837
P_0427	1.7951	182.082			C00001397:L-Tyrosine;	0.011288	0.0160847	0.014298	0.0214544	0.0103953	0.0141021	0.0233233	0.0205831	0.0183588	0.0157038	0.0209187	0.0366567	0.0189361	0.0133711	0.0245054	0.0133445	0.0137918	0.0112274	0.0167622	0.0106951	0.0135083	0.0265645	0.0123641	0.028991	0.0235182	0.0120994	0.0119353	0.0174026	0.011722	0.0111246	0.022089	0.0171101	0.0140492	0.0141489	0.02578	0.022546	ATH001p0129048	3_D-48h_FDDAp.TXT_2	248	1.831	182.082	5201	183.086	241
P_0428	1.8444	182.082			C00001397:L-Tyrosine;	0.0554942	0.0590081	0.0622538	0.0670241	0.0518369	0.0649903	0.0918202	0.109597	0.205856	0.0823591	0.108207	0.124657	0.0760347	0.0619573	0.0674622	0.063142	0.0719105	0.07196	0.107366	0.0843525	0.0868731	0.0838978	0.120952	0.123681	0.0717831	0.0552148	0.0692476	0.0786403	0.0614413	0.0677283	0.0910001	0.104088	0.107254	0.0946048	0.130619	0.135543	ATH001p0129048	3_D-48h_FDDAp.TXT_2	248	1.831	182.082	5201	183.086	241
P_0429	3.4661	182.07				0.011288	0.012725	0.014298	0.0132993	0.0103953	0.0119336	0.0109614	0.0111821	0.015342	0.0101948	0.00938503	0.0101541	0.013688	0.0121942	0.0140079	0.0112747	0.0119909	0.0112274	0.0126815	0.0106951	0.0107568	0.0104272	0.00980342	0.00989492	0.0147913	0.0114744	0.0119353	0.0159335	0.011722	0.0107813	0.0107902	0.0106611	0.0111228	0.00988053	0.0105591	0.00999905
P_0430	2.3425	182.061				0.011288	0.012725	0.014298	0.0132993	0.0103953	0.0119336	0.0109614	0.0111821	0.015342	0.0101948	0.00938503	0.0101541	0.013688	0.0121942	0.0140079	0.0112747	0.0119909	0.0112274	0.0126815	0.0106951	0.0103089	0.0104272	0.00980342	0.00989492	0.0147913	0.0114744	0.0119353	0.0159335	0.011722	0.0107813	0.0106814	0.011596	0.0151861	0.0171749	0.0160244	0.0172184
P_0431	0.8494	181.962				0.0261079	0.0783894	0.0834077	0.0741579	0.0652866	0.0780524	0.0704568	0.0431676	0.086795	0.0298707	0.0397103	0.0417004	0.0251038	0.0713429	0.0934119	0.0628208	0.0902752	0.0850916	0.0835178	0.0537927	0.0440667	0.0422326	0.0387014	0.0485835	0.0248247	0.0723118	0.0691369	0.0604398	0.0947571	0.0751647	0.0880312	0.061231	0.0567616	0.0417721	0.0392629	0.0381073	ATH001p0033877	1_H-24h_FDDAp.TXT_9	8	0.865	181.962	2691	182.958	97
P_0432	2.7832	186.959				0.0169512	0.012725	0.014298	0.0132993	0.0103953	0.0119336	0.0109614	0.0111821	0.015342	0.0101948	0.00938503	0.0101541	0.013688	0.0121942	0.0140079	0.0112747	0.0119909	0.0112274	0.0126815	0.0106951	0.0103089	0.0104272	0.00980342	0.00989492	0.0210811	0.0114744	0.0139991	0.0159335	0.011722	0.0107813	0.0106814	0.0106611	0.0107593	0.00988053	0.0105591	0.00999905	ATH001p0053485	1_W-48h_FDDAp.TXT_2	407	2.744	186.956	1011	187.961	21
P_0433	2.7284	186.958				0.011288	0.012725	0.014298	0.0132993	0.0103953	0.0119336	0.0109614	0.0111821	0.015342	0.0101948	0.00938503	0.0101541	0.013688	0.0121942	0.0164227	0.0112747	0.0119909	0.0112274	0.0126815	0.0106951	0.0103089	0.0104272	0.00980342	0.013222	0.0147913	0.0114744	0.0119353	0.0161866	0.011722	0.0107813	0.0106814	0.0106611	0.0107593	0.0101663	0.0105591	0.00999905	ATH001p0053485	1_W-48h_FDDAp.TXT_2	407	2.744	186.956	1011	187.961	21
P_0434	2.8397	186.957				0.011288	0.012725	0.014298	0.0132993	0.0103953	0.0119336	0.0109614	0.0111821	0.015342	0.0101948	0.00938503	0.0101541	0.013688	0.0121942	0.0140079	0.0234927	0.0119909	0.0112274	0.0126815	0.0106951	0.0103089	0.0104272	0.00980342	0.00989492	0.0249404	0.0114744	0.0119353	0.0159335	0.011722	0.0107813	0.0106814	0.0106611	0.0107593	0.00988053	0.0105591	0.00999905	ATH001p0003971	1_D-03h_FDDAp.TXT_5	97	2.812	186.957	1177	187.961	66
P_0435	3.9208	186.957				0.011288	0.012725	0.014298	0.0132993	0.0103953	0.0119336	0.0109614	0.0122066	0.016379	0.0101948	0.00938503	0.0113184	0.013688	0.0125982	0.0140079	0.0112747	0.0119909	0.0112274	0.0126815	0.0106951	0.0103089	0.0112474	0.00980342	0.00989492	0.0147913	0.0114744	0.0119353	0.0159335	0.012549	0.0107813	0.0106814	0.0106611	0.0107593	0.00988053	0.0105591	0.00999905	ATH001p0182035	zblank18052503_FDDAp.TXT_3	382	3.96	186.957	1053	187.969	60
P_0436	3.9776	186.957				0.011288	0.012725	0.014298	0.0132993	0.0103953	0.0119336	0.0109614	0.0111821	0.015342	0.0101948	0.00938503	0.0101541	0.013688	0.0121942	0.0140079	0.0112747	0.0119909	0.0152626	0.0126815	0.0106951	0.0146706	0.0104272	0.00980342	0.00989492	0.0147913	0.0114744	0.0119353	0.0159335	0.011722	0.0107813	0.0106814	0.0106611	0.0107593	0.00988053	0.0105591	0.00999905	ATH001p0182035	zblank18052503_FDDAp.TXT_3	382	3.96	186.957	1053	187.969	60
P_0437	2.2959	186.956				0.011288	0.012725	0.014298	0.0132993	0.0136629	0.0119336	0.0109614	0.0111821	0.015342	0.0101948	0.00938503	0.0101541	0.013688	0.0121942	0.0140079	0.0112747	0.0189147	0.0112274	0.0126815	0.0106951	0.0103089	0.0104272	0.00993948	0.00989492	0.0147913	0.0114744	0.0119353	0.0159335	0.011722	0.0107813	0.0106814	0.0153755	0.0113948	0.00988053	0.0105591	0.00999905	ATH001p0116896	3_D-03h_FDDAp.TXT_3	230	2.315	186.958	1025	187.945	40
P_0438	3.794	186.955				0.011288	0.012725	0.014298	0.0155794	0.0103953	0.0119336	0.014305	0.0111821	0.015342	0.0101948	0.00938503	0.0101541	0.013688	0.0121942	0.0140079	0.0112747	0.0119909	0.0121852	0.0126815	0.0106951	0.0103089	0.0104272	0.010951	0.00989492	0.0147913	0.0114744	0.0119353	0.0159335	0.0193423	0.0107813	0.0106814	0.0106611	0.0107593	0.00988053	0.0105591	0.00999905	ATH001p0178267	zblank18052502_FDDAp.TXT_3	362	3.771	186.957	1037	187.98	58
P_0439	0.6839	186.955				0.011288	0.012725	0.0226539	0.0132993	0.0103953	0.0119336	0.0109614	0.0111821	0.015342	0.0101948	0.0127204	0.0101541	0.0241231	0.0121942	0.0140079	0.0112747	0.0119909	0.0112274	0.0126815	0.0106951	0.0103089	0.0104272	0.00980342	0.00989492	0.0147913	0.015637	0.0192771	0.0159335	0.011722	0.0107813	0.0149158	0.0106611	0.0107593	0.00988053	0.0105591	0.0115363	ATH001p0138287	3_H-09h_FDDAp.TXT_2	113	0.65	186.957	1055	187.96	59
P_0440	4.0748	186.955				0.011288	0.012725	0.014298	0.0132993	0.0103953	0.0119336	0.0109614	0.0111821	0.015342	0.0101948	0.00938503	0.0101541	0.013688	0.0121942	0.0140079	0.0112747	0.0205177	0.0112274	0.0126815	0.0106951	0.0103089	0.0104272	0.00980342	0.00989492	0.0147913	0.0177778	0.0119353	0.0159335	0.011722	0.0107813	0.0106814	0.0106611	0.0107593	0.00988053	0.0105591	0.00999905	ATH001p0178274	zblank18052502_FDDAp.TXT_3	370	4.048	186.956	1094	187.962	39
P_0441	1.9425	186.954				0.0115286	0.012725	0.014298	0.0132993	0.0103953	0.0119336	0.0109614	0.0111821	0.015342	0.0101948	0.00938503	0.0101541	0.013688	0.0121942	0.0140079	0.0112747	0.0119909	0.0112274	0.0126815	0.0106951	0.0103089	0.0104272	0.00980342	0.00989492	0.0147913	0.0114744	0.0119353	0.0159335	0.011722	0.0123073	0.0106814	0.0106611	0.0107593	0.00988053	0.0105591	0.00999905	ATH001p0178157	zblank18052502_FDDAp.TXT_3	213	1.96	186.956	1341	187.956	101
P_0442	5.4669	186.13				0.0121355	0.0178172	0.0186559	0.0150355	0.0125604	0.0120531	0.0112275	0.0117314	0.015342	0.0105083	0.0119941	0.0101541	0.0141841	0.013387	0.014729	0.0112747	0.0134007	0.0114236	0.0126815	0.0114623	0.0103089	0.0104272	0.00980342	0.00989492	0.0165707	0.0149965	0.0155243	0.0159335	0.0118861	0.0107813	0.0106814	0.0126867	0.0111033	0.00988053	0.0105591	0.00999905
P_0443	3.0123	186.092				0.011288	0.012725	0.014298	0.0132993	0.0103953	0.0119336	0.0109614	0.0111821	0.015342	0.0101948	0.00938503	0.0101541	0.013688	0.0121942	0.0140079	0.0112747	0.0119909	0.0112274	0.0126815	0.0106951	0.0135047	0.0166125	0.013547	0.0100229	0.0147913	0.0114744	0.0119353	0.0159335	0.011722	0.0107813	0.0106814	0.0106611	0.0107593	0.00988053	0.0105591	0.00999905
P_0444	4.7576	185.115				0.011288	0.012725	0.0170091	0.0146779	0.0103953	0.0119336	0.0109614	0.0121073	0.015342	0.0101948	0.00938503	0.0101541	0.013688	0.0121942	0.0140079	0.0112747	0.0127048	0.0112274	0.0126815	0.0106951	0.0103089	0.0104272	0.0116358	0.00989492	0.0185486	0.0114744	0.0119353	0.0198925	0.0123421	0.0107813	0.0106814	0.0106611	0.0107593	0.010378	0.0123964	0.00999905
P_0445	2.9163	185.083			C00007299:Phosphorylcholine;	0.011288	0.012725	0.014298	0.0132993	0.0103953	0.0119336	0.0109614	0.0111821	0.015342	0.0101948	0.00938503	0.0101541	0.013688	0.0121942	0.0140079	0.0112747	0.0119909	0.0112274	0.0126815	0.0106951	0.0103089	0.0104272	0.00980342	0.00989492	0.0185699	0.0193125	0.0212587	0.0490801	0.034353	0.0347509	0.0552162	0.0475828	0.0487099	0.0444276	0.0446436	0.0525841	ATH001p0072527	2_D-48h_FDDAp.TXT_2	424	2.918	185.083	1343	186.076	20
P_0446	1.0102	185.033				0.018368	0.0190864	0.0250744	0.018087	0.0114571	0.0195007	0.0150389	0.0169187	0.0405189	0.0140707	0.0114737	0.0101541	0.0328601	0.0192912	0.0146486	0.0112747	0.0148995	0.0188869	0.0156083	0.0157003	0.0131774	0.0138081	0.0116421	0.00989492	0.0242382	0.0149205	0.0190879	0.0203949	0.011722	0.0186347	0.0167729	0.0124937	0.0161037	0.0105528	0.0124151	0.00999905	ATH001p0062543	2_D-03h_FDDAp.TXT_11	11	0.974	185.032	1390	186.04	57
P_0447	0.9551	185.033				0.0474645	0.0422256	0.03888	0.045402	0.0385127	0.0444413	0.03036	0.0344929	0.0932928	0.0297508	0.0203483	0.0236679	0.0655908	0.0476075	0.0383574	0.0314122	0.0352016	0.0326195	0.0196882	0.0299609	0.0243347	0.015474	0.0106591	0.0195708	0.0715316	0.0355133	0.0491742	0.0404545	0.0375584	0.0293811	0.0340524	0.0330162	0.0289999	0.0240653	0.0239293	0.0166325	ATH001p0166678	3_W-24h_FDDAp.TXT_7	12	0.914	185.033	4569	186.031	200
P_0448	2.9796	191.125				0.011288	0.012725	0.014298	0.0132993	0.0103953	0.0119336	0.0109614	0.0111821	0.015342	0.0101948	0.00938503	0.0101541	0.013688	0.0121942	0.0140079	0.0112747	0.0119909	0.0112274	0.0126815	0.0106951	0.0103089	0.0104272	0.00980342	0.00989492	0.0147913	0.0114744	0.0119353	0.0159335	0.011722	0.0107813	0.0118136	0.0106611	0.0123718	0.0109903	0.0105591	0.0125588
P_0449	1.0025	191.103			C00007596:LL-2,6-Diaminoheptanedioate;C00007595:meso-2,6-Diaminoheptanedioate;	0.011288	0.012725	0.014298	0.0132993	0.0130377	0.0124795	0.0109614	0.0111821	0.015342	0.0101948	0.00938503	0.0120923	0.013688	0.0121942	0.0140079	0.0112747	0.0119909	0.0112274	0.0171572	0.0126719	0.0103089	0.0157451	0.0128817	0.0118786	0.0147913	0.0114744	0.0119353	0.0159335	0.011722	0.0107813	0.0134402	0.0127545	0.0193336	0.0160385	0.0145156	0.0159385	ATH001p0019466	1_D-48h_FDDAp.TXT_11	11	0.965	191.104	1478	192.113	133
P_0450	0.9668	191.102			C00007596:LL-2,6-Diaminoheptanedioate;C00007595:meso-2,6-Diaminoheptanedioate;	0.029213	0.0272005	0.0282814	0.0423717	0.0365757	0.0369288	0.0458838	0.03391	0.0651973	0.0365257	0.0291007	0.0377732	0.0274463	0.0255834	0.0303226	0.0395177	0.0311915	0.0309586	0.0546311	0.0430184	0.0451196	0.0603807	0.048027	0.0489147	0.0354992	0.0238897	0.0270383	0.0474209	0.0412311	0.0319615	0.0500315	0.0560888	0.0553416	0.0580368	0.0542171	0.0606004	ATH001p0019466	1_D-48h_FDDAp.TXT_11	11	0.965	191.104	1478	192.113	133
P_0451	2.9315	191.035				0.0636321	0.0757387	0.0658849	0.0600704	0.0592265	0.0569817	0.0408147	0.0362523	0.08505	0.0354976	0.0281333	0.0274904	0.0668696	0.058104	0.0687382	0.0573629	0.0592683	0.0555314	0.0565792	0.038712	0.0353039	0.0344104	0.0345416	0.0267865	0.0617462	0.0674855	0.0599476	0.0746664	0.059036	0.0507204	0.0400682	0.0455851	0.0371265	0.0271249	0.0327013	0.0332813	ATH001p0118258	3_D-03h_FDDAp.TXT_4	164	2.934	191.035	1720	192.037	190
P_0452	2.3378	190.127			C00007676:8-Methylthiooctanaldoxime;	0.0164526	0.0293789	0.0276414	0.0132993	0.0251344	0.0244525	0.0122399	0.0244425	0.0375611	0.0154632	0.0171002	0.018257	0.0179039	0.0281842	0.0274835	0.0112747	0.0119909	0.0202317	0.0153537	0.0165985	0.020991	0.0140049	0.0193233	0.0176525	0.0174777	0.0193944	0.0255809	0.0205077	0.0270816	0.0239778	0.0136508	0.0249646	0.0222203	0.00988053	0.0146983	0.0186315
P_0453	1.8009	190.071				0.011288	0.012725	0.014298	0.0132993	0.0126403	0.0119336	0.0135168	0.0111821	0.0163432	0.0101948	0.0113183	0.011535	0.013688	0.0121942	0.0140079	0.0112747	0.0178872	0.0115866	0.0170814	0.0126843	0.0126343	0.0119953	0.0131356	0.0121708	0.0147913	0.0114744	0.0119353	0.0159335	0.0118919	0.0107813	0.0157578	0.0160424	0.0153381	0.00988053	0.0115731	0.0116981
P_0454	0.7967	189.163				0.011288	0.012725	0.014298	0.0132993	0.0103953	0.0119336	0.0115044	0.0111821	0.015342	0.0101948	0.00968325	0.0101541	0.013688	0.0121942	0.0140079	0.0112747	0.0119909	0.0112274	0.0126815	0.0106951	0.0103089	0.0104272	0.00980342	0.0106871	0.0147913	0.0114744	0.0119353	0.0159335	0.011722	0.0107813	0.0106814	0.0106611	0.0107593	0.00997426	0.0105591	0.00999905
P_0455	0.8287	189.161				0.011288	0.0147865	0.0167655	0.0158326	0.0138022	0.0134133	0.0142059	0.0150954	0.0272243	0.0144675	0.013057	0.0159487	0.0167541	0.0122918	0.0220702	0.0147473	0.0133671	0.0147372	0.0168245	0.0145441	0.0155871	0.0154414	0.0158031	0.0196895	0.0218299	0.0125163	0.0131766	0.017455	0.0156584	0.0136564	0.0128894	0.0131345	0.0139703	0.0138089	0.0184049	0.0165184
P_0456	0.8946	189.136				0.0222996	0.0195359	0.0252948	0.0343371	0.0218349	0.0269023	0.0248048	0.0249265	0.0346506	0.0289105	0.0282346	0.0304009	0.0243647	0.0228417	0.0267096	0.0296066	0.0202177	0.0220162	0.0331859	0.0216822	0.0206682	0.0275348	0.0292117	0.0342318	0.0256613	0.0246067	0.0195417	0.0310436	0.0254601	0.0243737	0.0237624	0.0248977	0.0226792	0.0251911	0.0323532	0.031777
P_0457	1.3893	189.088				0.0224393	0.0216527	0.014298	0.0214748	0.0147481	0.0146405	0.0109614	0.0161781	0.015342	0.0134996	0.0100906	0.0153413	0.0245454	0.0162632	0.0238809	0.0178629	0.0174965	0.0182606	0.0126815	0.0164124	0.01554	0.0117621	0.00980342	0.0121959	0.0303069	0.0234057	0.0180157	0.0248256	0.0176808	0.0209767	0.0106814	0.0106611	0.0161827	0.0125111	0.0105591	0.010339
P_0458	0.9888	189.087				0.011288	0.012725	0.014298	0.0132993	0.0103953	0.0119336	0.0109614	0.0111821	0.015342	0.0101948	0.00938503	0.0101541	0.013688	0.0121942	0.0142365	0.0112747	0.0119909	0.0112274	0.0126815	0.0106951	0.0103089	0.0104272	0.00980342	0.00989492	0.0159085	0.0114744	0.0120113	0.0159335	0.011722	0.0107813	0.0106814	0.0108141	0.0107593	0.0100669	0.0105591	0.00999905
P_0459	4.1207	189.05				0.0153929	0.0190038	0.0265313	0.0212799	0.0181104	0.0187984	0.0147078	0.01732	0.0261589	0.0177852	0.0161079	0.0173907	0.0193878	0.018655	0.0202722	0.0161228	0.0247992	0.0202569	0.016107	0.0135171	0.017131	0.0111649	0.0112766	0.0112257	0.0209242	0.023775	0.0206678	0.0207655	0.0175221	0.0133272	0.0133955	0.0175783	0.0145326	0.012347	0.0147981	0.0110304
P_0460	4.2303	188.112	T035:8-(Methylsulfinyl)octanenitrile;			0.011288	0.0156689	0.014298	0.0132993	0.0103953	0.0130275	0.0109614	0.0111821	0.0216326	0.0101948	0.00938503	0.0101541	0.013688	0.0176854	0.0140079	0.0112747	0.0120066	0.0139444	0.0126815	0.013336	0.0103089	0.0104272	0.00980342	0.00989492	0.0147913	0.0114744	0.0131181	0.0159335	0.0143534	0.0138	0.0142735	0.0123387	0.0107593	0.00988053	0.0105591	0.00999905
P_0461	2.9134	188.072				0.0143141	0.012725	0.014298	0.0194377	0.0170898	0.0119336	0.0138158	0.0111821	0.0273259	0.0101948	0.0152935	0.0177594	0.0164939	0.0121942	0.0140079	0.0152085	0.0119909	0.0112274	0.018439	0.0171721	0.0103089	0.0123896	0.00980342	0.0177426	0.0163	0.0114744	0.0172072	0.0159335	0.0307258	0.0169195	0.0106814	0.0106611	0.0107593	0.0157	0.0105591	0.0148169	ATH001p0091454	2_H-48h_FDDAp.TXT_2	407	2.865	188.071	10046	189.075	1222
P_0462	2.8494	188.071				0.238101	0.220116	0.218117	0.288065	0.250946	0.286264	0.258567	0.23785	0.61789	0.229449	0.269341	0.285188	0.299309	0.23372	0.252851	0.263186	0.25865	0.255859	0.29694	0.205154	0.253659	0.246767	0.319937	0.327025	0.236734	0.234779	0.251652	0.356803	0.271424	0.23639	0.249326	0.252205	0.273417	0.243199	0.307749	0.336506	ATH001p0148173	3_H-48h_FDDAp.TXT_2	401	2.848	188.071	10724	189.074	1319
P_0463	5.4114	186.959				0.022006	0.012725	0.014298	0.0132993	0.0103953	0.0119336	0.0109614	0.0111821	0.015342	0.0101948	0.00938503	0.0101541	0.013688	0.0121942	0.0160274	0.0112747	0.0119909	0.0112274	0.0126815	0.0106951	0.0103089	0.0104272	0.00980342	0.0102378	0.0147913	0.0114744	0.0119353	0.0159335	0.011722	0.0107813	0.0106814	0.0106611	0.0107593	0.00988053	0.0105591	0.00999905	ATH001p0021886	1_H-03h_FDDAp.TXT_3	524	5.373	186.957	1020	187.96	0
P_0464	0.857	195.064			C00034325:(E)-Ferulic acid;C00002743:Ferulic acid;C00007611:5-Hydroxyconiferyl aldehyde;	0.011288	0.012725	0.014298	0.0132993	0.0119761	0.0119336	0.0109614	0.0113313	0.015342	0.0115096	0.0104071	0.0101541	0.013688	0.0121942	0.0140079	0.0112747	0.0119909	0.0112274	0.0126815	0.0106951	0.0103089	0.0104272	0.0103703	0.01225	0.0147913	0.0114744	0.0119353	0.0159335	0.011722	0.0107813	0.0106814	0.0106611	0.0107593	0.0125	0.0105591	0.00999905
P_0465	3.5523	194.068				0.012314	0.0145967	0.0170968	0.0132993	0.0110257	0.0119336	0.0109614	0.0111821	0.0238052	0.0101948	0.00938503	0.0101541	0.0187763	0.0153891	0.0171929	0.0121626	0.0128364	0.0112274	0.0126815	0.0106951	0.0103089	0.0104272	0.00980342	0.00989492	0.0147913	0.0120168	0.0119353	0.0159335	0.0161776	0.0107813	0.0106814	0.0106611	0.0107593	0.00988053	0.0105591	0.00999905
P_0466	3.5203	194.067				0.0220547	0.03343	0.0223456	0.0235609	0.0140377	0.0190699	0.0109614	0.0165858	0.0410093	0.0141881	0.0113719	0.0146436	0.0269652	0.0189166	0.0311256	0.022706	0.0240953	0.0214549	0.013594	0.0148233	0.0124394	0.0104272	0.00980342	0.00989492	0.024897	0.0294334	0.0281673	0.030442	0.0209983	0.0135629	0.0153549	0.011767	0.0126096	0.00988053	0.0105591	0.00999905
P_0467	7.0256	193.159				0.011288	0.03082	0.014298	0.0304599	0.0103953	0.0119336	0.0201133	0.0111821	0.0195466	0.0101948	0.00938503	0.012582	0.0151376	0.014189	0.0144974	0.0112747	0.0190794	0.0112274	0.021815	0.0106951	0.0155179	0.0153915	0.00980342	0.0103627	0.0147913	0.01464	0.0165633	0.0159335	0.0181115	0.0210342	0.0232928	0.0151224	0.0132574	0.0176625	0.0130131	0.0137714
P_0468	7.0859	193.157				0.0195604	0.032118	0.0256525	0.0396082	0.0103953	0.0119336	0.0177696	0.0115198	0.0249607	0.0101948	0.00938503	0.0101541	0.013688	0.0149886	0.0203969	0.0112747	0.0200017	0.0170805	0.0232128	0.0106951	0.016646	0.0184421	0.0189736	0.0130323	0.0201332	0.0231354	0.020165	0.0244171	0.0200903	0.0190579	0.0256011	0.0165137	0.0107593	0.0302392	0.0138298	0.0177232
P_0469	3.4627	193.126				0.038671	0.0457178	0.0409911	0.04207	0.0355978	0.0337806	0.0397407	0.0447882	0.0929333	0.0464863	0.0416507	0.0379733	0.0604434	0.0400798	0.0362446	0.0416118	0.0375567	0.0352365	0.0480238	0.038082	0.045195	0.0566107	0.0543364	0.0423929	0.0491205	0.036846	0.0356359	0.0480841	0.0419197	0.0329516	0.0550342	0.043674	0.0410143	0.0419908	0.0448694	0.0465377	ATH001p0021751	1_H-03h_FDDAp.TXT_3	372	3.468	193.126	1267	194.124	131
P_0470	3.5021	193.124				0.011288	0.0163135	0.014298	0.0132993	0.0103953	0.0119336	0.0109614	0.0111821	0.022725	0.0130421	0.00938503	0.0131471	0.0149719	0.0121942	0.0140079	0.0134468	0.0119909	0.0112274	0.0142304	0.0144607	0.0139116	0.0137946	0.0166649	0.0102511	0.0147913	0.0114744	0.0151857	0.0159335	0.0136209	0.0129663	0.0106814	0.0106611	0.0127873	0.0143861	0.0114784	0.0109265	ATH001p0021751	1_H-03h_FDDAp.TXT_3	372	3.468	193.126	1267	194.124	131
P_0471	3.0902	193.083				0.091369	0.10019	0.126247	0.102569	0.087118	0.0927006	0.0616873	0.0836832	0.140586	0.0505295	0.0412174	0.065465	0.111073	0.0793108	0.113598	0.0355269	0.0667995	0.0811143	0.0564767	0.0373514	0.0753908	0.0193579	0.0245062	0.0176491	0.0769559	0.0984403	0.085342	0.0762489	0.0699254	0.0569171	0.0581861	0.0437483	0.0485003	0.018235	0.0212719	0.0245656	ATH001p0041002	1_W-03h_FDDAp.TXT_3	340	3.079	193.087	2827	194.094	283
P_0472	3.2125	193.05			C00002499:Scopoletin;	0.011288	0.0623537	0.0594305	0.0484346	0.0103953	0.0119336	0.030415	0.0329579	0.0566094	0.0444708	0.00938503	0.0146965	0.0486756	0.0594178	0.0623578	0.0328777	0.0499722	0.0407721	0.028945	0.0276951	0.0510653	0.0120313	0.0140351	0.00989492	0.0396809	0.0369097	0.0119353	0.0402079	0.0383067	0.0418548	0.0106814	0.0329744	0.0107593	0.00988053	0.0105591	0.00999905	ATH001p0058169	2_D-03h_FDDAp.TXT_2	447	3.174	193.05	10817	194.053	943
P_0473	3.171	193.05			C00002499:Scopoletin;	0.1823	0.241952	0.255059	0.19169	0.197109	0.12658	0.0921103	0.141442	0.197399	0.0842259	0.0618864	0.076362	0.207471	0.267718	0.245666	0.127396	0.174809	0.148071	0.106604	0.0938709	0.103995	0.0545449	0.0510426	0.0419992	0.199576	0.279086	0.226108	0.171284	0.206873	0.144596	0.116418	0.129752	0.130714	0.057175	0.0526772	0.0618616	ATH001p0058169	2_D-03h_FDDAp.TXT_2	447	3.174	193.05	10817	194.053	943
P_0474	2.6032	192.143	T037:8-(Methylsulfinyl)octane-1-amine;			0.0134016	0.0142266	0.014298	0.0132993	0.0103953	0.0121252	0.0118406	0.0111821	0.0199446	0.0101948	0.00938503	0.0101541	0.0152315	0.0137669	0.0140079	0.0112747	0.0119909	0.0112274	0.0135316	0.0151887	0.0153241	0.0172661	0.0185201	0.0100952	0.0147913	0.0114744	0.0128656	0.016605	0.011722	0.0107813	0.0235477	0.0186569	0.0150443	0.0127064	0.0118259	0.0134759	ATH001p0126476	3_D-24h_FDDAp.TXT_3	259	2.561	192.142	4248	193.144	395
P_0475	2.5348	192.143	T037:8-(Methylsulfinyl)octane-1-amine;			0.153213	0.183368	0.124197	0.145095	0.13737	0.174994	0.152326	0.1693	0.32819	0.163665	0.163078	0.087199	0.248853	0.238285	0.171393	0.137161	0.164343	0.142248	0.31726	0.229567	0.304698	0.295967	0.28702	0.167437	0.191674	0.151336	0.194794	0.245255	0.159918	0.190873	0.323218	0.2352	0.251414	0.193847	0.225946	0.246975	ATH001p0012066	1_D-24h_FDDAp.TXT_3	266	2.534	192.141	12290	193.145	1875
P_0476	3.0502	192.106				0.0142323	0.0178963	0.0172328	0.0132993	0.012327	0.0119336	0.0109614	0.0111821	0.015342	0.0101948	0.00938503	0.0101541	0.013688	0.0172662	0.0239539	0.0112747	0.0119909	0.0116893	0.0126815	0.0106951	0.0103089	0.0104272	0.00980342	0.00989492	0.0147913	0.0244778	0.0134392	0.0159335	0.011722	0.0107813	0.0106814	0.0106611	0.0107593	0.00988053	0.0105591	0.00999905
P_0477	4.7128	192.075				0.011288	0.0247296	0.014298	0.0147739	0.017315	0.0132701	0.0225883	0.0204815	0.0320301	0.0149129	0.0123945	0.0134768	0.0298077	0.0278419	0.0140079	0.0112747	0.0335247	0.0172795	0.0229893	0.0175739	0.0189412	0.0197756	0.0202196	0.0141497	0.0151477	0.0157888	0.0188748	0.0190035	0.0154018	0.0164207	0.0177738	0.0287708	0.0193145	0.0111452	0.0157107	0.0189148	ATH001p0022968	1_H-03h_FDDAp.TXT_4	299	4.728	192.066	1212	193.077	74
P_0478	2.2367	192.067				0.0130743	0.012725	0.0190275	0.020892	0.0133786	0.0123439	0.0167051	0.0118083	0.0287836	0.0123289	0.010755	0.0119688	0.0175094	0.0141719	0.0177811	0.0118676	0.0127482	0.0154276	0.0134905	0.0106951	0.0109017	0.0122457	0.0113634	0.0145639	0.0235077	0.0184666	0.0171251	0.0288307	0.0181532	0.0208422	0.0169571	0.0166664	0.0160684	0.0121544	0.0115094	0.0158217
P_0479	4.474	191.142				0.011288	0.012725	0.014298	0.0132993	0.0137631	0.0119336	0.0148623	0.0111821	0.0249464	0.0133803	0.0218761	0.0242611	0.013688	0.0121942	0.0140079	0.0112747	0.0119909	0.0112274	0.0126815	0.0123245	0.0103089	0.0118728	0.0214449	0.0180088	0.0147913	0.0114744	0.0119353	0.0159335	0.011722	0.0107813	0.0106814	0.0106611	0.0113618	0.0166782	0.0206428	0.021198
P_0480	3.6089	202.075				0.011288	0.012725	0.014298	0.0132993	0.0121963	0.0119336	0.0109614	0.0111821	0.017299	0.0103797	0.00938503	0.0101541	0.0144671	0.0135999	0.0140079	0.0114464	0.0119909	0.011328	0.0126815	0.0106951	0.0103089	0.0104272	0.0103703	0.00989492	0.0147913	0.0114744	0.0119353	0.0159335	0.011722	0.0107813	0.0106814	0.0106611	0.0107593	0.00988053	0.0105591	0.00999905
P_0481	0.9949	201.08				0.011288	0.012725	0.014298	0.0132993	0.0103953	0.0119336	0.0109614	0.0111821	0.015342	0.0101948	0.00938503	0.0101541	0.013688	0.0121942	0.0140079	0.0112747	0.0119909	0.0112274	0.0126815	0.0106951	0.0103089	0.0104272	0.00980342	0.00989492	0.0263877	0.0213267	0.0295875	0.05438	0.0378133	0.0362522	0.0317295	0.0351994	0.0319817	0.0236345	0.0254894	0.0262792
P_0482	1.7804	201.079				0.011288	0.012725	0.014298	0.0132993	0.0103953	0.0119336	0.0109614	0.0111821	0.015342	0.0101948	0.00938503	0.0101541	0.013688	0.0121942	0.0140079	0.0112747	0.0119909	0.0112274	0.0126815	0.0106951	0.0103089	0.0104272	0.00980342	0.00989492	0.0550763	0.0484712	0.0573805	0.124773	0.0718804	0.0730011	0.0730933	0.0917145	0.0823739	0.0454058	0.0494242	0.0466316	ATH001p0123486	3_D-09h_FDDAp.TXT_5	43	1.784	201.078	2792	202.084	218
P_0483	1.9052	201.076				0.011288	0.012725	0.014298	0.0132993	0.0103953	0.0119336	0.0109614	0.0111821	0.015342	0.0101948	0.00938503	0.0101541	0.013688	0.0121942	0.0140079	0.0112747	0.0119909	0.0112274	0.0126815	0.0106951	0.0103089	0.0104272	0.00980342	0.00989492	0.0169466	0.0114744	0.0119353	0.01594	0.011722	0.0107813	0.0106814	0.0106611	0.0107593	0.0120916	0.011713	0.0152923
P_0484	0.8026	200.974				0.011288	0.012725	0.014298	0.0132993	0.0103953	0.0119336	0.0109614	0.0111821	0.0202124	0.0101948	0.00938503	0.0101541	0.013688	0.0121942	0.0140079	0.0112747	0.0119909	0.0112274	0.0126815	0.0106951	0.0126181	0.0104272	0.00980342	0.00989492	0.0147913	0.0114744	0.0119353	0.0159335	0.011722	0.0107813	0.0106814	0.0106611	0.0107593	0.0120571	0.0105591	0.00999905	ATH001p0089857	2_H-24h_FDDAp.TXT_4	8	0.768	200.974	8292	201.976	2419
P_0485	0.7457	200.974				0.289089	0.305383	0.321922	0.323805	0.219586	0.310088	0.285755	0.319199	0.578241	0.326125	0.274488	0.348653	0.326933	0.247736	0.314992	0.263976	0.267359	0.224901	0.307346	0.267784	0.265701	0.337128	0.342054	0.329903	0.32974	0.275869	0.297234	0.403869	0.281958	0.268842	0.269534	0.243541	0.259073	0.30989	0.325233	0.313063	ATH001p0027695	1_H-09h_FDDAp.TXT_4	14	0.727	200.974	6467	201.974	1681
P_0486	1.7785	200.073				0.011288	0.012725	0.014298	0.0132993	0.0103953	0.0119336	0.0109614	0.0111821	0.015342	0.0101948	0.00938503	0.0101541	0.013688	0.0121942	0.0140079	0.0112747	0.0119909	0.0112274	0.0126815	0.0106951	0.0103089	0.0104272	0.00980342	0.00989492	0.0147913	0.0114744	0.0132295	0.0198449	0.0157845	0.0149429	0.0209157	0.0154741	0.0125368	0.00988053	0.0105591	0.00999905
P_0487	0.7484	198.941				0.0740145	0.0666292	0.0736536	0.0802073	0.0605459	0.0795877	0.0623998	0.0764606	0.205052	0.0714252	0.0877991	0.100325	0.0916554	0.0564592	0.0772497	0.0609808	0.0667976	0.053138	0.0685601	0.0661299	0.063434	0.0745296	0.0964975	0.105525	0.0950041	0.0579147	0.0652245	0.0967646	0.0564073	0.0611583	0.05914	0.0477667	0.0664033	0.0755626	0.0836346	0.0808131
P_0488	6.2898	198.186				0.0132356	0.012725	0.014298	0.0137972	0.0103953	0.0119336	0.0109614	0.0111821	0.0162714	0.0101948	0.00938503	0.0101541	0.013688	0.0121942	0.0140079	0.0112747	0.0119909	0.0112274	0.0126815	0.0106951	0.0111749	0.0127503	0.00980342	0.00989492	0.0147913	0.0114744	0.0119353	0.0159335	0.011722	0.0149922	0.020974	0.0117865	0.0107593	0.0109783	0.0105591	0.00999905
P_0489	0.9737	196.065				0.446705	0.534197	0.55277	0.587825	0.478376	0.505773	0.503825	0.517384	0.809794	0.502398	0.534398	0.60212	0.504264	0.478773	0.605464	0.481595	0.512329	0.469077	0.515403	0.481747	0.437013	0.438148	0.520505	0.52186	0.545922	0.534154	0.476266	0.684752	0.517533	0.439838	0.442859	0.469028	0.45149	0.423817	0.541375	0.542913	ATH001p0164057	3_W-24h_FDDAp.TXT_3	87	0.964	196.064	16138	197.068	868
P_0490	1.0693	196.064				0.0570962	0.0603581	0.0631695	0.0647791	0.0478846	0.0612154	0.049003	0.0597989	0.0880546	0.0551811	0.0525881	0.0729491	0.0515246	0.0575953	0.0140079	0.0594754	0.0666208	0.0619949	0.069696	0.0572606	0.0545011	0.0540834	0.059421	0.060677	0.0567195	0.060201	0.0622479	0.0790106	0.054067	0.0570726	0.0582052	0.0670251	0.05471	0.0432678	0.0663139	0.0609993	ATH001p0161276	3_W-09h_FDDAp.TXT_5	23	1.082	196.066	1605	197.07	120
P_0491	1.1224	196.064				0.0281021	0.0308625	0.0356206	0.0132993	0.0493175	0.0342136	0.0329186	0.0272493	0.0619886	0.0335141	0.036312	0.0413379	0.0367424	0.0339384	0.0140079	0.0369371	0.0367397	0.038082	0.0516314	0.0241097	0.0205865	0.0104272	0.00980342	0.0423949	0.0494394	0.0381004	0.0319412	0.045772	0.0285942	0.0413352	0.0106814	0.0371148	0.0351462	0.0349811	0.0492632	0.0357122	ATH001p0161276	3_W-09h_FDDAp.TXT_5	23	1.082	196.066	1605	197.07	120
P_0492	1.0057	196.064				0.126987	0.192757	0.287366	0.235435	0.207075	0.230003	0.205916	0.155548	0.253133	0.195846	0.102095	0.22765	0.211483	0.248583	0.22158	0.214541	0.199749	0.227988	0.15721	0.191986	0.161609	0.0104272	0.137967	0.116844	0.0147913	0.237274	0.229503	0.0839698	0.227044	0.167316	0.139375	0.13035	0.143785	0.0956481	0.136341	0.210709	ATH001p0164057	3_W-24h_FDDAp.TXT_3	87	0.964	196.064	16138	197.068	868
P_0493	1.1863	196.062				0.011288	0.0150213	0.014298	0.0132993	0.0103953	0.0119336	0.0112778	0.0111821	0.015342	0.0101948	0.00938503	0.0101541	0.0140417	0.0121942	0.0140079	0.0112747	0.0119909	0.0112274	0.0126815	0.0146475	0.0103089	0.0104272	0.0100737	0.00989492	0.0147913	0.0122607	0.0119353	0.0199228	0.011722	0.0107813	0.0106814	0.0106611	0.0107593	0.00988053	0.0105591	0.0111753	ATH001p0014269	1_D-24h_FDDAp.TXT_6	28	1.156	196.065	1126	197.057	55
P_0494	0.8536	196.049				0.011288	0.012725	0.014298	0.0132993	0.0103953	0.0119336	0.0109614	0.0111821	0.075923	0.0101948	0.00938503	0.0101541	0.013688	0.0121942	0.0140079	0.0112747	0.0119909	0.0112274	0.0126815	0.0106951	0.0103089	0.0593972	0.00980342	0.0686103	0.0147913	0.0114744	0.0119353	0.0159335	0.0504032	0.0107813	0.0106814	0.0106611	0.0107593	0.00988053	0.0663356	0.00999905
P_0495	1.7856	196.047				0.0735305	0.121547	0.119505	0.0917993	0.0797799	0.102204	0.0522593	0.0695964	0.167811	0.0488774	0.0491156	0.0611775	0.138172	0.162067	0.184408	0.147378	0.182409	0.177061	0.163646	0.138507	0.13295	0.10251	0.0886778	0.0934399	0.0830343	0.0886075	0.101959	0.112675	0.113228	0.0954668	0.0568345	0.0775036	0.0882058	0.0410178	0.0546911	0.0574249	ATH001p0083799	2_H-09h_FDDAp.TXT_3	176	1.779	196.047	7123	197.049	603
P_0496	2.7848	204.142			C00007677:9-Methylthiononanaldoxime;	0.0301899	0.0396767	0.0176886	0.0183437	0.0193531	0.0186641	0.0175504	0.0302523	0.0437861	0.0154761	0.0095915	0.0188851	0.0256796	0.0328922	0.0296569	0.0202944	0.0292662	0.0292726	0.0216601	0.0271809	0.024368	0.0226271	0.0198781	0.0273513	0.0225213	0.0281473	0.0313603	0.0341242	0.0294544	0.0279741	0.0309832	0.0328286	0.0320181	0.0199612	0.0172499	0.0221979	ATH001p0042263	1_W-03h_FDDAp.TXT_4	164	2.798	204.142	1150	205.148	61
P_0497	4.8221	204.088				0.0268584	0.0391359	0.0319131	0.0283717	0.0292742	0.031376	0.0209648	0.0318859	0.0564216	0.0217958	0.0220126	0.0223389	0.0285288	0.0388821	0.0398573	0.0305561	0.0344492	0.023555	0.0225985	0.0234466	0.0216467	0.018595	0.0225851	0.0223788	0.0410217	0.0365399	0.038582	0.0335876	0.0337613	0.029379	0.0197201	0.0201505	0.0214929	0.0155143	0.0168949	0.0172591	ATH001p0142654	3_H-09h_FDDAp.TXT_6	78	4.832	204.088	1012	205.092	128
P_0498	4.8572	204.088				0.0129413	0.012725	0.0172434	0.0132993	0.0121981	0.015252	0.0109614	0.0172198	0.017175	0.0110511	0.0101494	0.0101541	0.013688	0.0121942	0.0168375	0.0112747	0.0119909	0.0112274	0.0126815	0.0106951	0.0103089	0.0104272	0.00980342	0.00989492	0.0147913	0.0114744	0.0182306	0.0159335	0.011722	0.0107813	0.0106814	0.0106611	0.0117061	0.00988053	0.0105591	0.0106427	ATH001p0142654	3_H-09h_FDDAp.TXT_6	78	4.832	204.088	1012	205.092	128
P_0499	0.9658	203.149				0.0166626	0.0148293	0.018337	0.023123	0.0199797	0.0206679	0.0205057	0.0464367	0.0427493	0.0179845	0.0145711	0.0155718	0.0165369	0.0130234	0.0282232	0.0162973	0.0145413	0.0112498	0.0183236	0.0116497	0.0112466	0.0166144	0.0148252	0.013372	0.0164761	0.0134372	0.0119808	0.019407	0.0199837	0.0173304	0.0129724	0.0106897	0.0167199	0.0173832	0.0210861	0.0198453
P_0500	3.7864	203.111				0.011288	0.012725	0.014298	0.0132993	0.0103953	0.0119336	0.0109614	0.0111821	0.015342	0.0101948	0.00938503	0.0101541	0.013688	0.0121942	0.0140079	0.0112747	0.0119909	0.0135368	0.0462551	0.0216346	0.0295279	0.0131383	0.00980342	0.00989492	0.0147913	0.0114744	0.0119353	0.0159335	0.011722	0.0107813	0.0410389	0.0282711	0.0284122	0.0132002	0.0105591	0.00999905	ATH001p0033611	1_H-24h_FDDAp.TXT_6	72	3.772	203.111	1122	204.111	121
P_0501	0.9979	202.181				0.0162049	0.0492968	0.0898827	0.0140239	0.0198682	0.0439544	0.0131156	0.727138	0.595314	0.0112958	0.160148	0.263473	0.0219401	0.0491183	0.045237	0.0170313	0.0336014	0.0288189	0.0150439	0.329496	0.259227	0.0104272	0.306422	0.494487	0.0200274	0.056717	0.0478763	0.0172418	0.0294898	0.03621	0.0106814	0.160302	0.157922	0.0101783	0.14462	0.199992	ATH001p0105430	2_W-24h_FDDAp.TXT_2	144	1.006	202.182	21385	203.186	2933
P_0502	1.8343	202.181				0.011288	0.012725	0.0417772	0.0132993	0.0205926	0.0236484	0.0109614	0.109132	0.221601	0.0101948	0.0188319	0.0401009	0.013688	0.0121942	0.0140079	0.0112747	0.0228289	0.0112274	0.0126815	0.0397356	0.0341793	0.0104272	0.0338293	0.0836404	0.0147913	0.052778	0.022062	0.0159335	0.011722	0.0107813	0.0106814	0.024276	0.0264266	0.00988053	0.0171288	0.0314565	ATH001p0162151	3_W-24h_FDDAp.TXT_2	232	1.788	202.181	30043	203.185	3240
P_0503	1.7821	202.181				0.0201604	0.0732708	0.113575	0.0180483	0.0314192	0.0538783	0.0143036	0.815921	1.22265	0.0142391	0.197425	0.306673	0.0234811	0.0633933	0.0572083	0.0208197	0.0440471	0.0380002	0.015847	0.406298	0.358421	0.013153	0.354577	0.573467	0.0231238	0.0844488	0.0858207	0.028395	0.0448611	0.040408	0.0151209	0.252901	0.215404	0.0117974	0.204402	0.264865	ATH001p0164131	3_W-24h_FDDAp.TXT_3	161	1.776	202.181	6034	203.185	545
P_0504	1.7095	202.181				0.011288	0.012725	0.014298	0.0132993	0.0103953	0.0119336	0.0109614	0.0286824	0.041706	0.0101948	0.00938503	0.0101541	0.013688	0.0121942	0.0140079	0.0112747	0.0119909	0.0112274	0.0126815	0.0260866	0.0160958	0.0104272	0.00980342	0.0341708	0.0147913	0.0114744	0.0119353	0.0159335	0.011722	0.0107813	0.0106814	0.0106611	0.0107593	0.00988053	0.0105591	0.00999905	ATH001p0088652	2_H-24h_FDDAp.TXT_3	178	1.757	202.18	5924	203.185	693
P_0505	1.0634	202.18				0.011288	0.012725	0.014298	0.0132993	0.0103953	0.0119336	0.0109614	0.106216	0.115695	0.0101948	0.0183744	0.0269467	0.013688	0.0121942	0.0140079	0.0112747	0.0119909	0.0112274	0.0126815	0.0384516	0.0308334	0.0104272	0.0335988	0.0671917	0.0147913	0.0114744	0.0119353	0.0159335	0.011722	0.0107813	0.0106814	0.0233987	0.0150627	0.00988053	0.0162997	0.0231746	ATH001p0165479	3_W-24h_FDDAp.TXT_4	22	1.018	202.18	14323	203.186	1481
P_0506	1.123	202.179				0.011288	0.012725	0.014298	0.0132993	0.0103953	0.0119336	0.0109614	0.0443738	0.0615626	0.0101948	0.00938503	0.0126502	0.013688	0.0121942	0.0140079	0.0112747	0.0119909	0.0112274	0.0126815	0.0131854	0.0197709	0.0104272	0.0185181	0.0255714	0.0147913	0.0114744	0.0119353	0.0159335	0.011722	0.0107813	0.0106814	0.011205	0.01162	0.00988053	0.0111813	0.00999905	ATH001p0166490	3_W-24h_FDDAp.TXT_6	24	1.107	202.183	1404	203.183	85
P_0507	3.1214	202.127	T034:9-(Methylsulfinyl)nonanenitrile;			0.0546004	0.0599911	0.0513136	0.0609839	0.0553829	0.0704675	0.0513127	0.0628773	0.108618	0.056056	0.0498071	0.0517319	0.0585676	0.0597608	0.0618219	0.0489882	0.07225	0.0590741	0.0647945	0.0559343	0.0616997	0.0514445	0.0487705	0.0484449	0.0696023	0.0572335	0.0709182	0.0983181	0.0710781	0.0591306	0.0645316	0.0668263	0.0705834	0.0503991	0.0485836	0.0519069	ATH001p0127739	3_D-24h_FDDAp.TXT_4	184	3.134	202.127	2152	203.126	223
P_0508	5.4626	202.127	T034:9-(Methylsulfinyl)nonanenitrile;			0.0343236	0.0339929	0.0321503	0.0332645	0.0196656	0.0211395	0.0214082	0.019164	0.0378802	0.0159782	0.013838	0.0172388	0.0475383	0.0290954	0.0299155	0.0282475	0.0176079	0.0197794	0.0199608	0.017912	0.0128965	0.0159464	0.011568	0.0150205	0.0449041	0.0341019	0.0304995	0.0367244	0.0193642	0.0170845	0.0194131	0.0155689	0.0200674	0.0110611	0.0163085	0.0147169
P_0509	4.9723	202.127	T034:9-(Methylsulfinyl)nonanenitrile;			0.0593169	0.0513267	0.0381184	0.0440113	0.0605797	0.0772673	0.0491625	0.0374344	0.16222	0.0471792	0.0320255	0.0401583	0.0448973	0.104696	0.0270073	0.0499061	0.0704556	0.114205	0.0481187	0.0416866	0.0476628	0.0265877	0.0190635	0.0298385	0.0525886	0.14834	0.0596006	0.0486098	0.0918083	0.0851825	0.0838928	0.0534984	0.0481832	0.0153039	0.0303845	0.0234911	ATH001p0077503	2_H-03h_FDDAp.TXT_2	761	4.975	202.126	3745	203.132	591
P_0510	3.1561	202.126	T034:9-(Methylsulfinyl)nonanenitrile;			0.0229461	0.054823	0.0303852	0.0275558	0.0540749	0.0291335	0.0409362	0.0435563	0.050456	0.029409	0.0283896	0.0265617	0.0220977	0.0304492	0.0364083	0.0218842	0.0525309	0.0523142	0.0248133	0.0202826	0.0403932	0.0323045	0.0140371	0.030114	0.0219171	0.0269878	0.0393297	0.0289169	0.0488259	0.0571863	0.0621652	0.024902	0.0323439	0.0150036	0.0133024	0.0461032	ATH001p0127739	3_D-24h_FDDAp.TXT_4	184	3.134	202.127	2152	203.126	223
P_0511	2.4983	202.108				0.0140649	0.012725	0.014298	0.0147888	0.011047	0.0119336	0.0109614	0.0111821	0.0271882	0.0101948	0.00951473	0.0104181	0.0148688	0.0129746	0.0182954	0.0159863	0.0246773	0.0264918	0.026296	0.0202367	0.0230339	0.0239618	0.0180775	0.0195845	0.0150972	0.0131712	0.0161712	0.0236377	0.0235653	0.0217849	0.0189847	0.0245509	0.0239588	0.0204096	0.0199567	0.0205882
P_0512	4.2984	207.066			C00007397:3-Indolylmethylthiohydroximate;	0.402794	0.522991	0.616404	0.44858	0.447605	0.461457	0.312583	0.338757	0.906811	0.266331	0.295128	0.288117	0.46438	0.551274	0.543151	0.35541	0.419606	0.42432	0.473209	0.39848	0.466996	0.336024	0.315444	0.304631	0.467228	0.480064	0.510017	0.481125	0.427658	0.43927	0.396873	0.405637	0.363503	0.280541	0.313736	0.322235	ATH001p0162519	3_W-24h_FDDAp.TXT_2	606	4.285	207.066	24034	208.069	2917
P_0513	4.7023	207.066			C00007397:3-Indolylmethylthiohydroximate;	0.0882868	0.0682606	0.0501026	0.0605276	0.0569758	0.0559634	0.0536236	0.039835	0.0970946	0.0582648	0.0320425	0.0403948	0.0577427	0.05029	0.0536693	0.0841587	0.0509205	0.0573225	0.0577322	0.0443469	0.0515568	0.0548615	0.0279284	0.038123	0.0582	0.0703817	0.0718653	0.0615382	0.0655875	0.0646468	0.0845892	0.0577689	0.0626299	0.0500447	0.0394776	0.0469739	ATH001p0002419	1_D-03h_FDDAp.TXT_3	510	4.713	207.065	4050	208.069	378
P_0514	3.0881	207.066			C00007397:3-Indolylmethylthiohydroximate;	0.0405597	0.0309859	0.0403526	0.0500298	0.0431793	0.0339229	0.0380171	0.0992933	0.0764342	0.0395425	0.0316907	0.0324615	0.0656324	0.0332001	0.0443529	0.0432474	0.0310656	0.0405446	0.0540775	0.0476198	0.0479282	0.0698722	0.0568973	0.0523743	0.0460855	0.0448345	0.0386452	0.0490172	0.0363099	0.0352037	0.0467663	0.0475209	0.0406577	0.0550137	0.0584814	0.0660291	ATH001p0129226	3_D-48h_FDDAp.TXT_2	430	3.066	207.067	1378	208.072	188
P_0515	3.3086	207.065			C00007397:3-Indolylmethylthiohydroximate;	0.011288	0.012725	0.014298	0.0176409	0.0103953	0.0119336	0.0109614	0.0111821	0.015342	0.0101948	0.00938503	0.0101541	0.013688	0.0121942	0.0140079	0.0112747	0.0119909	0.0112274	0.0126815	0.0106951	0.0103089	0.0104272	0.00980342	0.00989492	0.0147913	0.0114744	0.0119353	0.0180374	0.011722	0.0107813	0.0106814	0.0106611	0.0107593	0.00988053	0.0105591	0.00999905	ATH001p0164273	3_W-24h_FDDAp.TXT_3	316	3.276	207.06	1091	208.069	78
P_0516	3.2521	207.061			C00007397:3-Indolylmethylthiohydroximate;	0.011288	0.0195472	0.0163268	0.0202111	0.0164825	0.0157364	0.0109614	0.0126872	0.015342	0.0101948	0.00938503	0.0123553	0.0251217	0.0121942	0.0140079	0.0143184	0.0119909	0.0112274	0.0160608	0.0131107	0.0103089	0.0177381	0.00980342	0.00989492	0.0147913	0.0114744	0.0167263	0.0227707	0.011722	0.0198663	0.0136612	0.0160104	0.0107593	0.00988053	0.0113921	0.0120479	ATH001p0133915	3_H-03h_FDDAp.TXT_2	469	3.206	207.06	5049	208.066	476
P_0517	3.1777	207.06			C00007397:3-Indolylmethylthiohydroximate;	0.264958	0.336682	0.293609	0.308637	0.226344	0.269747	0.232661	0.218141	0.502486	0.235068	0.175466	0.202268	0.316574	0.265703	0.288198	0.233362	0.253108	0.210393	0.213647	0.15525	0.185338	0.207318	0.170595	0.15375	0.258561	0.235495	0.243447	0.318264	0.235437	0.218635	0.173831	0.182331	0.175831	0.145471	0.143699	0.149952	ATH001p0159607	3_W-09h_FDDAp.TXT_3	323	3.169	207.059	1951	208.057	315
P_0518	0.8301	206.887				0.580807	0.671866	0.737131	0.650979	0.521616	0.577415	0.509807	0.550411	0.715602	0.443047	0.397117	0.442608	0.659994	0.587285	0.70997	0.549072	0.579923	0.517789	0.545791	0.498465	0.447021	0.478489	0.44238	0.452748	0.721466	0.592272	0.581163	0.78499	0.580202	0.53888	0.494281	0.469212	0.496671	0.448841	0.487739	0.459516	ATH001p0090732	2_H-24h_FDDAp.TXT_6	8	0.821	206.887	1684	207.893	17
P_0519	4.1553	206.052				0.0292304	0.0341671	0.0324592	0.0356937	0.0270123	0.0287552	0.0234073	0.0271948	0.0619378	0.0167733	0.0256467	0.0335969	0.0388618	0.0301412	0.0486679	0.0167216	0.0358698	0.021191	0.0126815	0.0261706	0.0238517	0.0331756	0.0151284	0.0224534	0.0290598	0.0231826	0.0275042	0.039947	0.0220052	0.0316919	0.0270375	0.0244779	0.0279816	0.0190966	0.02196	0.0229307	ATH001p0086026	2_H-09h_FDDAp.TXT_6	70	4.125	206.052	2195	207.054	383
P_0520	4.1176	206.051				0.0676173	0.080147	0.0915519	0.0856418	0.0736044	0.0730432	0.0567116	0.0711728	0.134062	0.063753	0.0539137	0.0662593	0.0826738	0.0740023	0.0809313	0.0720995	0.0838023	0.0659729	0.0730279	0.0439095	0.0659457	0.0528074	0.0449182	0.0403902	0.0802263	0.0810116	0.0705502	0.0881548	0.0655294	0.0569127	0.056306	0.075156	0.0546513	0.0515497	0.056768	0.0512967	ATH001p0086026	2_H-09h_FDDAp.TXT_6	70	4.125	206.052	2195	207.054	383
P_0521	2.6726	206.023				0.011288	0.0146083	0.0195553	0.0142866	0.0110973	0.0159433	0.0201434	0.0112032	0.0235322	0.0211615	0.00938503	0.0101541	0.013688	0.0148525	0.0182046	0.0121316	0.0119909	0.0121394	0.0225478	0.0106951	0.0103089	0.0327475	0.00980342	0.00989492	0.0147913	0.0114744	0.0173426	0.0180276	0.0126889	0.0116877	0.023174	0.0106611	0.0107593	0.0220259	0.0107641	0.00999905
P_0522	2.8506	205.098	T075:Tryptophan;		C00001396:L-Tryptophan;C00007643:2-Oxo-8-methylthiooctanoic acid;	0.0563874	0.0546093	0.0591512	0.0784296	0.0618643	0.0744141	0.0668952	0.0577745	0.159449	0.0604804	0.0600038	0.0678522	0.0735176	0.0545463	0.0610927	0.0833131	0.0744398	0.063834	0.0715522	0.0543219	0.0647368	0.0603879	0.0768381	0.0726971	0.079052	0.0539483	0.0649892	0.0876141	0.0699996	0.0581418	0.0649518	0.0688784	0.079638	0.0616281	0.0847376	0.0758397	ATH001p0164233	3_W-24h_FDDAp.TXT_3	275	2.843	205.098	3631	206.108	214
P_0523	2.9126	205.096	T075:Tryptophan;		C00001396:L-Tryptophan;C00007643:2-Oxo-8-methylthiooctanoic acid;	0.011288	0.012725	0.014298	0.0132993	0.0103953	0.0119336	0.0109614	0.0111821	0.0183975	0.0101948	0.00938503	0.0101541	0.013688	0.0121942	0.0140079	0.0112747	0.0119909	0.0112274	0.0126815	0.0106951	0.0103089	0.0104272	0.00980342	0.00989492	0.0147913	0.0114744	0.0119353	0.0159335	0.0117224	0.0107813	0.0106814	0.0106611	0.0107593	0.00988053	0.0105591	0.00999905	ATH001p0074532	2_D-48h_FDDAp.TXT_3	294	2.869	205.098	1949	206.105	148
P_0524	4.1183	205.044			C00034193:Rapalexin A;	0.0478737	0.054553	0.0637141	0.0548593	0.056834	0.0558771	0.0407652	0.0470308	0.0943492	0.0448417	0.0391942	0.0449527	0.059955	0.0504951	0.0638761	0.0526152	0.0630496	0.0530937	0.0524963	0.0409392	0.0448136	0.0390688	0.0330353	0.0363481	0.0663262	0.0562793	0.0539702	0.0677728	0.0478439	0.0425222	0.0402893	0.0492467	0.0420354	0.031135	0.0428787	0.0370946	ATH001p0086025	2_H-09h_FDDAp.TXT_6	69	4.112	205.044	1400	206.051	1439
P_0525	4.1567	205.044			C00034193:Rapalexin A;	0.0218577	0.0212796	0.0277362	0.0207282	0.0122441	0.0321016	0.0215095	0.0111821	0.0425728	0.0124091	0.0175697	0.0162871	0.0187563	0.0176458	0.0319142	0.0275615	0.0272094	0.0203223	0.0193449	0.0193612	0.0109274	0.0174765	0.012471	0.0127249	0.020714	0.018065	0.0271254	0.0269674	0.0118861	0.0209588	0.0201425	0.0245223	0.0206147	0.0103548	0.0172237	0.0179534	ATH001p0086025	2_H-09h_FDDAp.TXT_6	69	4.112	205.044	1400	206.051	1439
P_0526	0.7479	204.969				0.0133455	0.012725	0.014298	0.0145782	0.0110548	0.0135627	0.0120499	0.012727	0.0226945	0.0124087	0.0115248	0.013142	0.013688	0.0121942	0.0140079	0.0128306	0.0120123	0.0112274	0.0127889	0.0106951	0.0103089	0.0129023	0.0134699	0.0127852	0.0147913	0.0114744	0.0124248	0.0166717	0.011722	0.0119069	0.0106814	0.0106611	0.0107593	0.00988053	0.0127704	0.0128388
P_0527	6.2465	204.143			C00007677:9-Methylthiononanaldoxime;	0.0140539	0.012725	0.014298	0.0132993	0.012045	0.0119336	0.0119119	0.0111821	0.015342	0.0101948	0.00938503	0.0128753	0.0209561	0.0121942	0.0140079	0.0194628	0.0136822	0.0118147	0.0126815	0.0106951	0.0103089	0.0145757	0.00980342	0.00989492	0.0252102	0.0114744	0.0119353	0.0217889	0.011722	0.0107813	0.0119506	0.0106611	0.0107593	0.0118515	0.0105591	0.00999905
P_0528	0.8282	210.883				0.0137975	0.0155371	0.0158433	0.0144526	0.010834	0.0121722	0.0128865	0.0111821	0.0157943	0.0101948	0.0108303	0.0101541	0.016672	0.0127449	0.0146278	0.0114461	0.0151616	0.0117897	0.0139143	0.0146963	0.0121861	0.0115757	0.00980342	0.0105574	0.0175016	0.0151671	0.0146209	0.0164445	0.0142774	0.0147677	0.0115572	0.0111089	0.010862	0.00988053	0.0105591	0.011943
P_0529	2.567	210.077				0.0173481	0.012725	0.014298	0.0140972	0.0103953	0.0119336	0.0109614	0.0111821	0.0175153	0.01099	0.00938503	0.0101541	0.0150568	0.0121942	0.0140079	0.0130636	0.0119909	0.0112274	0.0126815	0.0106951	0.0103089	0.0131383	0.00980342	0.00989492	0.0188737	0.0114744	0.0119353	0.0159335	0.011722	0.0107813	0.0167745	0.0106611	0.0107593	0.0103159	0.0105591	0.00999905
P_0530	2.2393	210.077				0.0508436	0.0590194	0.0533797	0.063158	0.0384553	0.0394156	0.0519745	0.0434555	0.09506	0.0440689	0.0353742	0.0410021	0.06412	0.0508732	0.0517507	0.0524559	0.0453482	0.0463297	0.0553165	0.0424717	0.0394332	0.0435571	0.0467705	0.0462661	0.0570824	0.0457556	0.0430973	0.0759874	0.0438666	0.0481644	0.049642	0.0496916	0.0427081	0.0430257	0.0416721	0.0433917	ATH001p0031426	1_H-24h_FDDAp.TXT_3	232	2.246	210.076	1537	211.077	124
P_0531	1.9717	210.062				0.011288	0.0140568	0.015506	0.0132993	0.0103953	0.0119336	0.0109614	0.0111821	0.0261925	0.0101948	0.00938503	0.0101541	0.013688	0.0121942	0.017678	0.0112747	0.0126624	0.0113324	0.0126815	0.0155078	0.0103089	0.0104272	0.00980342	0.00989492	0.0147913	0.0114744	0.0119353	0.0159335	0.011722	0.0142584	0.0148917	0.0106611	0.0122534	0.00988053	0.0105591	0.00999905
P_0532	2.2348	209.046			C00007647:2-(2'-Methylthio)ethylmalic acid;	0.0172545	0.0174134	0.0155934	0.0243545	0.0124063	0.0156988	0.0135479	0.0124316	0.0275449	0.0144092	0.0143216	0.0155951	0.0182675	0.0149436	0.0177901	0.0192309	0.0153636	0.0126277	0.0180388	0.0148999	0.0164691	0.0190819	0.0148163	0.018797	0.0206147	0.0205381	0.0167328	0.0223406	0.0165749	0.0114792	0.0196137	0.0140744	0.0156493	0.0170736	0.0160384	0.0188119
P_0533	0.7896	209.01				0.011288	0.012725	0.014298	0.0132993	0.0103953	0.0119336	0.0109614	0.0111821	0.015342	0.0101948	0.00938503	0.0101541	0.013688	0.0121942	0.0140079	0.0112747	0.0179111	0.0112274	0.0126815	0.011679	0.0103089	0.0104272	0.00980342	0.00989492	0.0147913	0.0114744	0.0119353	0.0159335	0.0190564	0.0107813	0.0106814	0.0135101	0.0143836	0.00988053	0.0105591	0.00999905
P_0534	0.8527	208.973				0.470805	0.50678	0.550569	0.533795	0.424291	0.46825	0.422264	0.444382	0.751944	0.377434	0.357225	0.394552	0.545968	0.445646	0.529279	0.457914	0.444241	0.405448	0.473515	0.402148	0.380767	0.440453	0.423135	0.393723	0.541348	0.450432	0.431583	0.589094	0.473843	0.422721	0.389883	0.389742	0.399348	0.382527	0.417728	0.403332	ATH001p0006953	1_D-09h_FDDAp.TXT_3	103	0.853	208.973	13127	209.972	388
P_0535	6.2918	208.171				0.0961743	0.0911325	0.0651874	0.0917143	0.0317349	0.0119336	0.0404563	0.0260456	0.0988302	0.0101948	0.026078	0.041694	0.051204	0.0432223	0.059204	0.0112747	0.0467888	0.0472675	0.0670428	0.0336373	0.0442492	0.0548896	0.054477	0.029714	0.0511545	0.0700479	0.0541889	0.0897154	0.0510421	0.0894984	0.110455	0.0844879	0.0226205	0.055162	0.0363593	0.0369714	ATH001p0022989	1_H-03h_FDDAp.TXT_4	324	6.292	208.171	1038	209.173	78
P_0536	4.158	208.084				0.011288	0.012725	0.014298	0.0132993	0.026165	0.0119336	0.0109614	0.0181661	0.0318661	0.0154924	0.0189389	0.0101541	0.0221661	0.0308848	0.0140079	0.0112747	0.0119909	0.0112274	0.0126815	0.0178315	0.0103089	0.0104272	0.00980342	0.00989492	0.0288604	0.0195034	0.0119353	0.0159335	0.011722	0.017239	0.0106814	0.0106611	0.0107593	0.00988053	0.0133237	0.00999905	ATH001p0166577	3_W-24h_FDDAp.TXT_6	113	4.172	208.081	1043	209.085	63
P_0537	0.8606	207.208			C00007637:Vetispiradiene;	0.0122315	0.0173292	0.014298	0.0144081	0.0103953	0.0119336	0.0109614	0.0111821	0.015342	0.0101948	0.00938503	0.0101541	0.013688	0.0133892	0.0141462	0.0112747	0.0119909	0.0201824	0.0126815	0.0106951	0.0103089	0.0104272	0.00980342	0.00989492	0.0147913	0.0143083	0.0128703	0.019573	0.011722	0.0107813	0.0106814	0.0106611	0.0107593	0.00988053	0.0111082	0.00999905
P_0538	1.8373	207.145				0.011288	0.012725	0.014298	0.0132993	0.0103953	0.0119336	0.0109614	0.0111821	0.015342	0.0101948	0.00938503	0.0101541	0.013688	0.0121942	0.0140079	0.0112747	0.0119909	0.0112274	0.0126815	0.0106951	0.0103089	0.0104272	0.00980342	0.00989492	0.0147913	0.0114744	0.0119353	0.0159335	0.011722	0.0107813	0.0111438	0.0127538	0.0107593	0.013119	0.0110871	0.0111661
P_0539	4.0168	207.137				0.011288	0.012725	0.014298	0.0132993	0.0103953	0.0119336	0.0109614	0.0111821	0.02236	0.0101948	0.0117703	0.0120275	0.013688	0.0121942	0.0140079	0.0112747	0.0119909	0.0112274	0.0126815	0.0106951	0.0103468	0.0104272	0.0146477	0.00989492	0.0147913	0.0114744	0.0119353	0.0159335	0.011722	0.0107813	0.0106814	0.0106611	0.0107593	0.00988053	0.0105591	0.0105113
P_0540	3.6808	207.067			C00007397:3-Indolylmethylthiohydroximate;	0.011288	0.012725	0.014298	0.0132993	0.0103953	0.0169369	0.0109614	0.0111821	0.015342	0.0101948	0.00938503	0.0101541	0.013688	0.0121942	0.0140079	0.0112747	0.0119909	0.0112274	0.0126815	0.0106951	0.0103089	0.0104272	0.00980342	0.00989492	0.0147913	0.0114744	0.0119353	0.0159335	0.011722	0.0107813	0.0106814	0.0106611	0.0177066	0.00988053	0.0150369	0.00999905	ATH001p0014012	1_D-24h_FDDAp.TXT_5	165	3.69	207.065	1120	208.066	179
P_0541	4.3576	207.066			C00007397:3-Indolylmethylthiohydroximate;	0.163883	0.206358	0.255875	0.184468	0.202959	0.199555	0.137797	0.148527	0.4184	0.10173	0.139225	0.0825379	0.168419	0.217959	0.211953	0.14095	0.184909	0.181541	0.174001	0.117394	0.203984	0.144766	0.134119	0.131088	0.145539	0.189095	0.218536	0.225393	0.188302	0.207982	0.171867	0.189207	0.162273	0.114939	0.123231	0.148421	ATH001p0138819	3_H-09h_FDDAp.TXT_2	646	4.315	207.066	18374	208.07	2363
P_0542	3.4	207.066			C00007397:3-Indolylmethylthiohydroximate;	0.793468	1.02368	0.990598	0.902614	0.831728	0.752134	0.747323	0.727589	1.32496	0.729919	0.607344	0.596298	0.916238	0.936024	0.954459	0.81677	0.870395	0.854261	0.86187	0.683578	0.752119	0.638795	0.582892	0.612784	0.829816	0.940837	0.854395	0.946802	0.854547	0.763811	0.727557	0.82978	0.77601	0.579757	0.576888	0.599738	ATH001p0096224	2_W-03h_FDDAp.TXT_2	491	3.394	207.066	24767	208.069	2774
P_0543	3.5002	207.066			C00007397:3-Indolylmethylthiohydroximate;	0.131367	0.18181	0.191305	0.177352	0.159052	0.132314	0.146893	0.149083	0.271428	0.152399	0.143236	0.117255	0.160954	0.185432	0.175617	0.160277	0.189962	0.162423	0.158612	0.135636	0.156597	0.129578	0.137772	0.132211	0.145992	0.168738	0.166258	0.175225	0.176854	0.148215	0.142889	0.154592	0.153166	0.130795	0.113906	0.124126	ATH001p0121842	3_D-09h_FDDAp.TXT_3	368	3.517	207.066	5251	208.067	531
P_0544	7.3064	214.252				0.011288	0.012725	0.0162153	0.0132993	0.0103953	0.0119336	0.0109614	0.0111821	0.015342	0.0101948	0.00938503	0.0101541	0.013688	0.0121942	0.0140079	0.0146086	0.0131802	0.0112274	0.0126815	0.0106951	0.0103089	0.0104272	0.0117007	0.00989492	0.0147913	0.0114744	0.0119353	0.0159335	0.011722	0.0107813	0.0106814	0.0106611	0.0107593	0.0235742	0.0105591	0.00999905
P_0545	0.9532	214.06				0.011288	0.012725	0.014298	0.0132993	0.0132072	0.0144724	0.0109614	0.0111821	0.047173	0.0119148	0.00938503	0.0118708	0.013688	0.0130973	0.0140079	0.0112747	0.0119909	0.0137479	0.0126815	0.0106951	0.0103089	0.0104272	0.00980342	0.00989492	0.0147913	0.0114744	0.0134404	0.0187069	0.011722	0.0133041	0.0121939	0.0131464	0.017933	0.0160233	0.0147006	0.00999905	ATH001p0019358	1_D-48h_FDDAp.TXT_8	12	0.946	214.059	2391	215.068	114
P_0546	0.9092	214.059				0.0427658	0.0570531	0.0696157	0.0598108	0.0506046	0.0600188	0.0481774	0.0610462	0.114428	0.0527545	0.0525195	0.0500118	0.0482241	0.0505335	0.0577455	0.0472645	0.0635641	0.0592087	0.0666739	0.0603083	0.0611496	0.0725111	0.0611556	0.0635959	0.0374082	0.0551197	0.0521137	0.0704172	0.0686781	0.0533097	0.0538268	0.0622161	0.0651117	0.0669675	0.0647449	0.0693829	ATH001p0019358	1_D-48h_FDDAp.TXT_8	12	0.946	214.059	2391	215.068	114
P_0547	0.8558	213.076				0.136992	0.173291	0.177247	0.205977	0.165322	0.183616	0.197572	0.207907	0.333684	0.231417	0.203957	0.24967	0.162319	0.168636	0.177914	0.181758	0.185528	0.176415	0.244632	0.198458	0.18984	0.229773	0.220952	0.253854	0.154365	0.164946	0.174357	0.210115	0.193083	0.19901	0.175975	0.209957	0.204997	0.233998	0.256099	0.27183	ATH001p0152307	3_H-48h_FDDAp.TXT_8	9	0.86	213.077	4663	214.08	533
P_0548	0.9118	213.076				0.011288	0.012725	0.014298	0.0132993	0.0103953	0.0119336	0.0109614	0.0111821	0.0240719	0.0101948	0.00938503	0.0101541	0.013688	0.0121942	0.0140079	0.0112747	0.0119909	0.0112274	0.0126815	0.0106951	0.0103089	0.0104272	0.00980342	0.0141803	0.0147913	0.0114744	0.0119353	0.0159335	0.011722	0.0107813	0.0106814	0.013182	0.0107593	0.00988053	0.0107638	0.0165598	ATH001p0110098	2_W-24h_FDDAp.TXT_9	9	0.862	213.076	4020	214.078	160
P_0549	0.924	212.847				0.0345646	0.0339093	0.0330111	0.0292568	0.0199562	0.0293491	0.0260102	0.0242204	0.0639353	0.0208969	0.0175596	0.026578	0.0240448	0.0300054	0.0354764	0.0238572	0.0301887	0.0215272	0.0282654	0.0222869	0.0179994	0.0289793	0.0268414	0.0236396	0.0271349	0.0309294	0.0342179	0.0315725	0.024945	0.0283737	0.026732	0.0242096	0.0188601	0.0219747	0.0273793	0.0345328	ATH001p0009670	1_D-09h_FDDAp.TXT_8	9	0.876	212.838	2273	213.842	0
P_0550	0.9541	212.846				0.0223086	0.0205976	0.0234189	0.0172556	0.0153226	0.0198409	0.0114036	0.0151674	0.0448124	0.0177063	0.0158982	0.0139524	0.0170294	0.0197614	0.0157729	0.0137032	0.0162002	0.0149089	0.0160909	0.0108277	0.0131167	0.0120967	0.0164389	0.00989492	0.0208649	0.0198509	0.0233167	0.0167147	0.021133	0.0139337	0.0119141	0.0146637	0.0184414	0.0115128	0.0135156	0.012879	ATH001p0100555	2_W-03h_FDDAp.TXT_10	11	0.948	212.844	1108	213.847	0
P_0551	0.8633	212.846				0.0820181	0.04526	0.0201997	0.0667074	0.0599453	0.0374939	0.069901	0.0399084	0.439809	0.0554874	0.039561	0.0210754	0.0718628	0.0408555	0.0547277	0.0675314	0.0581275	0.0395272	0.0403095	0.0519725	0.0103089	0.0222194	0.0174893	0.0325444	0.0434477	0.0694193	0.0570462	0.0756737	0.0560917	0.0356602	0.0341953	0.0249998	0.0118332	0.0652038	0.0434331	0.014608	ATH001p0162045	3_W-24h_FDDAp.TXT_2	126	0.851	212.844	10682	213.837	52
P_0552	5.7083	212.165				0.0411805	0.037783	0.019341	0.0132993	0.0103953	0.0119336	0.0109614	0.0111821	0.0373258	0.0101948	0.00938503	0.0120958	0.0192727	0.0121942	0.0140079	0.0112747	0.0119909	0.0195226	0.0214591	0.0106951	0.0103089	0.0104272	0.0119656	0.00989492	0.0147913	0.0316857	0.0143464	0.0159335	0.0117416	0.0243111	0.0380753	0.0290377	0.0107593	0.0127064	0.0105591	0.00999905
P_0553	2.7219	212.07				0.011288	0.012725	0.014298	0.0132993	0.0103953	0.0119336	0.0109614	0.0111821	0.015342	0.0101948	0.00938503	0.0101541	0.013688	0.0121942	0.0140079	0.0112747	0.0119909	0.0112274	0.0126815	0.0106951	0.0103089	0.0104272	0.00980342	0.00989492	0.0147913	0.0114744	0.0119353	0.0159335	0.0125694	0.0107813	0.0164262	0.0131066	0.0108812	0.00988053	0.0105591	0.00999905
P_0554	0.9928	212.06				0.0328496	0.0421151	0.054547	0.042925	0.0418257	0.0419797	0.0464681	0.0493911	0.0710316	0.0402261	0.0451037	0.0471134	0.0331096	0.0364214	0.046091	0.0295434	0.0321529	0.0331321	0.0286422	0.0200244	0.0187112	0.0182888	0.0199235	0.0224733	0.0359785	0.0367408	0.0427527	0.0366582	0.0351485	0.0287294	0.0169113	0.0247115	0.0234911	0.0176823	0.0264811	0.0213167
P_0555	1.3122	212.059				0.0277882	0.0232769	0.048962	0.0370708	0.039275	0.0389703	0.0333092	0.040841	0.0911335	0.0359977	0.0421591	0.040622	0.0332294	0.0373308	0.0412611	0.020755	0.0338484	0.0348888	0.0146742	0.0146428	0.0143599	0.0110103	0.0145607	0.0177009	0.0346187	0.0435049	0.0374803	0.0349521	0.0306457	0.0266227	0.0157556	0.0201034	0.0262617	0.011601	0.0211224	0.0151357	ATH001p0166505	3_W-24h_FDDAp.TXT_6	40	1.312	212.06	1576	213.062	116
P_0556	7.0912	211.171				0.0125508	0.0210499	0.0181901	0.0262244	0.0118111	0.0119336	0.0156211	0.0111821	0.0182187	0.0101948	0.00938503	0.0101541	0.013688	0.0121942	0.0140079	0.0112747	0.0153723	0.0158141	0.0193938	0.0106951	0.0120109	0.0145456	0.0121948	0.00989492	0.0154029	0.0114744	0.0119353	0.017299	0.0153899	0.0110047	0.0144032	0.0106611	0.0107593	0.0121584	0.0105591	0.0144186
P_0557	7.0258	211.169				0.011288	0.0241915	0.014298	0.0132993	0.0104992	0.0119336	0.0150932	0.0111821	0.015342	0.0101948	0.00938503	0.013173	0.013688	0.0121942	0.0140079	0.0112747	0.0119909	0.0112274	0.0151499	0.0106951	0.0118841	0.0136685	0.00980342	0.00989492	0.0147913	0.0117666	0.0153586	0.0159335	0.011722	0.0107813	0.0169282	0.0106611	0.0107593	0.0157656	0.0116006	0.00999905
P_0558	3.0759	211.097			C00002778:Sinapyl alcohol;	0.0176889	0.0213827	0.0193549	0.02216	0.0137458	0.0176578	0.0156613	0.0126088	0.0263115	0.0101948	0.00938503	0.011116	0.0185772	0.0146881	0.0230484	0.0112747	0.0140867	0.0129699	0.0126815	0.0106951	0.0103089	0.0104272	0.00980342	0.00989492	0.0147913	0.0209293	0.0159874	0.0159335	0.0156961	0.0111732	0.0106814	0.0106611	0.011082	0.00988053	0.0105591	0.00999905
P_0559	0.8434	210.975				0.011288	0.012725	0.0741753	0.0639048	0.0496245	0.0119336	0.0450706	0.0111821	0.015342	0.0490797	0.0303056	0.0101541	0.013688	0.0493352	0.0140079	0.0112747	0.0241874	0.0112274	0.0126815	0.0412407	0.0103089	0.0383931	0.0427789	0.0235551	0.0168917	0.0114744	0.0662198	0.0159335	0.011722	0.036685	0.0558577	0.0366938	0.0107593	0.0102623	0.0404745	0.0113438
P_0560	3.7856	221.121	T036:9-(Methylsulfinyl)nonanoic acid;			0.011288	0.012725	0.014298	0.0132993	0.0103953	0.0119336	0.0109614	0.0111821	0.015342	0.0101948	0.00938503	0.0101541	0.013688	0.0121942	0.0140079	0.0112747	0.0119909	0.0112274	0.0333664	0.0158884	0.0103089	0.0104272	0.00980342	0.00989492	0.0147913	0.0114744	0.0119353	0.0159335	0.011722	0.0107813	0.0308789	0.0162765	0.0170578	0.00988053	0.0105591	0.00999905
P_0561	0.7465	220.98				0.0123265	0.0143793	0.014298	0.0196295	0.0103953	0.0147188	0.012759	0.0156183	0.0239642	0.0132052	0.0107928	0.0138701	0.0142082	0.0121942	0.0140079	0.0117068	0.0169791	0.0112274	0.0126815	0.0106951	0.0107089	0.0157048	0.0137098	0.0181459	0.0162819	0.0114744	0.0119353	0.0176621	0.011722	0.0107813	0.0122424	0.0106611	0.0107593	0.0131804	0.0147163	0.0151359
P_0562	4.3511	220.138			C00007652:Pentahomomethionine;	0.011288	0.0220723	0.0165891	0.0132993	0.0137175	0.0134853	0.0109614	0.0111821	0.0311118	0.0101948	0.00938503	0.0101541	0.013688	0.0280632	0.0207037	0.0112747	0.0129992	0.0117277	0.0126815	0.0106951	0.0103089	0.0104272	0.00980342	0.00989492	0.0147913	0.0302204	0.0217623	0.0159335	0.0137523	0.0107813	0.0106814	0.0106611	0.0107593	0.00988053	0.0105591	0.00999905
P_0563	2.4998	220.119			C00001550:Pantothenic acid;	0.0520839	0.0556783	0.0659324	0.0549316	0.0611499	0.0652508	0.0397147	0.0475774	0.142036	0.0494651	0.0416926	0.0418969	0.0663792	0.0654848	0.0831091	0.0936967	0.132887	0.105849	0.108944	0.117218	0.117169	0.111304	0.085465	0.0952657	0.0876039	0.0692612	0.0771277	0.125292	0.117417	0.112628	0.0925682	0.102498	0.125692	0.0979177	0.0850922	0.114549	ATH001p0141799	3_H-09h_FDDAp.TXT_4	133	2.485	220.119	1954	221.123	115
P_0564	4.101	219.098			C00007654:2-Oxo-9-methylthiononanoic acid;	0.0551982	0.0629636	0.0575906	0.0552008	0.0500593	0.0467926	0.0482078	0.0444894	0.0753239	0.0515615	0.0321304	0.0343512	0.0482062	0.0540502	0.057582	0.0508122	0.0519889	0.0507098	0.0509458	0.0324466	0.0430094	0.0412592	0.0306992	0.0304207	0.0608709	0.0609707	0.0593287	0.0658752	0.0564197	0.0531176	0.0621922	0.0442502	0.0446477	0.030985	0.0363016	0.0345409	ATH001p0047744	1_W-09h_FDDAp.TXT_5	134	4.082	219.104	1613	220.104	243
P_0565	4.1573	219.089				0.0131336	0.0168164	0.0172756	0.017249	0.0145509	0.0141023	0.0188084	0.0111821	0.0323885	0.013758	0.00938503	0.0120728	0.013688	0.0152935	0.0191262	0.0132081	0.0167319	0.0122686	0.0126815	0.0110013	0.010855	0.0133743	0.00980342	0.0107553	0.0147913	0.0115611	0.0138641	0.0189033	0.011722	0.0117301	0.0154078	0.0119613	0.0107593	0.00988053	0.0122678	0.00999905
P_0566	2.5651	219.083				0.0120104	0.0132521	0.014298	0.018619	0.0103953	0.0119336	0.0109614	0.0111821	0.015342	0.0142115	0.00938503	0.0101541	0.013688	0.0121942	0.0140079	0.0112747	0.0119909	0.0112274	0.0155983	0.0106951	0.0103089	0.0122207	0.00980342	0.00989492	0.0177572	0.0114744	0.0119353	0.0159335	0.011722	0.0107813	0.0125144	0.0106611	0.0107593	0.00988053	0.0105591	0.00999905
P_0567	3.6046	219.058				0.0135105	0.0164224	0.014298	0.0175586	0.0117259	0.0119336	0.0109614	0.0126784	0.0204496	0.0135009	0.0115394	0.0112225	0.0178461	0.0121942	0.0146365	0.0112747	0.0172259	0.0112274	0.0165195	0.0114487	0.0103089	0.0126605	0.00980342	0.00989492	0.0147913	0.0114744	0.0119353	0.0168246	0.0160157	0.013792	0.0106814	0.0140379	0.0127759	0.00988053	0.0107797	0.00999905
P_0568	0.7417	218.984				0.0315177	0.0310912	0.0173273	0.0349939	0.0285899	0.0413823	0.0109614	0.044244	0.0707664	0.0343983	0.0321111	0.0397495	0.0338119	0.0121942	0.0381293	0.0112747	0.0119909	0.0207794	0.0398647	0.0344379	0.0292785	0.039148	0.0351917	0.0365197	0.0394459	0.042293	0.0287654	0.050876	0.0322336	0.0338661	0.0168082	0.0334643	0.0143178	0.0296736	0.0289431	0.0223921
P_0569	5.4559	218.104				0.0784562	0.105818	0.100201	0.0898451	0.0735309	0.0797248	0.0760182	0.0742458	0.14373	0.0613312	0.0614851	0.0630789	0.0813552	0.103075	0.108626	0.0651349	0.0746857	0.0739785	0.0615555	0.06218	0.0565508	0.0559481	0.0494404	0.0532387	0.105119	0.0979427	0.0892147	0.0852926	0.075184	0.0623868	0.0551417	0.0627385	0.0712469	0.0483426	0.0505434	0.0515702	ATH001p0137641	3_H-03h_FDDAp.TXT_5	142	5.447	218.109	1064	219.111	217
P_0570	5.5321	218.103				0.0144813	0.012725	0.014298	0.0193535	0.0110325	0.0119336	0.0160746	0.0111821	0.0222284	0.0110263	0.00938503	0.0105452	0.0139399	0.0135058	0.0146213	0.0112747	0.0119909	0.0118895	0.0126815	0.0106951	0.0103089	0.0104272	0.00980342	0.0106523	0.0171803	0.0155919	0.0161594	0.0179411	0.0135885	0.0107813	0.0121544	0.0132162	0.0129697	0.00988053	0.0105591	0.0102771	ATH001p0151870	3_H-48h_FDDAp.TXT_5	138	5.503	218.103	1118	219.107	62
P_0571	2.7409	217.079				0.011288	0.012725	0.014298	0.0132993	0.0103953	0.0119336	0.0109614	0.0111821	0.015342	0.0101948	0.00938503	0.0101541	0.013688	0.0121942	0.0140079	0.0112747	0.0119909	0.0112274	0.0126815	0.0106951	0.0114429	0.0158028	0.0126259	0.00989492	0.0147913	0.0114744	0.0119353	0.0159335	0.011722	0.0107813	0.0171374	0.0167101	0.019335	0.0173093	0.0145585	0.0163127
P_0572	0.7487	216.952				0.0492001	0.0464268	0.054731	0.0546605	0.0368647	0.0591799	0.0443337	0.052408	0.133371	0.0595323	0.055139	0.0535665	0.0625077	0.0468427	0.0559497	0.0461701	0.0526365	0.0391599	0.0437198	0.0515654	0.0447946	0.0479245	0.0614028	0.0635441	0.0641486	0.0473574	0.049164	0.0778734	0.0378653	0.0455274	0.0419783	0.0304063	0.0413571	0.0519067	0.0546133	0.0598168	ATH001p0166824	3_W-24h_FDDAp.TXT_9	2	0.748	216.951	2850	217.955	416
P_0573	2.0024	215.972				0.011288	0.012725	0.014298	0.0132993	0.010608	0.012519	0.0109614	0.0138296	0.015342	0.0101948	0.00938503	0.0101541	0.013688	0.0121942	0.0140079	0.0112747	0.0119909	0.0112274	0.0126815	0.0130806	0.0117132	0.0121752	0.0107848	0.00989492	0.0147913	0.0114744	0.0119353	0.0208446	0.011722	0.0107813	0.0109836	0.0106611	0.0107593	0.0126991	0.0159033	0.00999905
P_0574	3.6618	215.074				0.011288	0.012725	0.014298	0.0132993	0.0103953	0.0119336	0.0109614	0.0112829	0.0156268	0.0129578	0.0094092	0.0101541	0.0141893	0.0121942	0.0145962	0.0112747	0.0119909	0.0112274	0.0126815	0.0138459	0.0103089	0.0104272	0.00980342	0.0107929	0.0147913	0.0114744	0.0133437	0.0159335	0.011722	0.0107813	0.0106814	0.0125375	0.0136827	0.00988053	0.0105591	0.00999905
P_0575	0.7501	214.918				0.018482	0.0153009	0.0170899	0.0194775	0.012702	0.0187596	0.0141836	0.0189295	0.0594113	0.019945	0.0215159	0.0222003	0.0237769	0.0172648	0.0198827	0.0149051	0.0170511	0.0122378	0.018574	0.0180562	0.0147777	0.0160007	0.0275649	0.0202648	0.0273932	0.0158798	0.0182776	0.0297956	0.0129852	0.013414	0.0118328	0.0106611	0.016687	0.0161164	0.0189889	0.0199465
P_0576	4.2941	225.076			C00034327:(E)-Sinapic acid;C00002776:Sinapic acid;	0.0233772	0.0293775	0.0258944	0.0265982	0.0286286	0.0182342	0.0161713	0.015372	0.0475457	0.0127456	0.0151261	0.0164496	0.0233258	0.0268847	0.0271956	0.0211071	0.0170041	0.023335	0.0267661	0.0237981	0.0185599	0.0217911	0.016668	0.013865	0.0236956	0.0216178	0.0287191	0.0225713	0.0187532	0.0229493	0.0255103	0.0215994	0.0176247	0.0140026	0.0175624	0.0158916	ATH001p0119243	3_D-03h_FDDAp.TXT_7	31	4.285	225.076	1065	226.079	40
P_0577	3.5515	225.075			C00034327:(E)-Sinapic acid;C00002776:Sinapic acid;	0.0156132	0.012725	0.014298	0.0132993	0.0203198	0.014372	0.0109614	0.0111821	0.0380346	0.02033	0.0132595	0.0174628	0.019738	0.0142448	0.0140079	0.0202874	0.0119909	0.0315537	0.0227521	0.0106951	0.0103089	0.0104272	0.019494	0.0116192	0.0147913	0.0114744	0.0119353	0.0159335	0.0243297	0.0170876	0.0125799	0.0106611	0.0107593	0.0177636	0.0105591	0.00999905	ATH001p0104714	2_W-09h_FDDAp.TXT_5	122	3.525	225.077	2005	226.078	164
P_0578	4.3575	225.075			C00034327:(E)-Sinapic acid;C00002776:Sinapic acid;	0.0122153	0.012725	0.014298	0.0132993	0.0103953	0.0119336	0.0109614	0.0111821	0.016831	0.0101948	0.00938503	0.0101541	0.013688	0.0121942	0.0140079	0.0112747	0.0119909	0.0112274	0.0126815	0.0106951	0.0103089	0.0104272	0.00980342	0.00989492	0.0147913	0.0114744	0.0122891	0.0168304	0.011722	0.0107813	0.0106814	0.0106611	0.0107593	0.00988053	0.0105591	0.00999905	ATH001p0100560	2_W-03h_FDDAp.TXT_10	17	4.309	225.079	1095	226.074	83
P_0579	3.4701	224.069				0.02155	0.0232873	0.014298	0.0237042	0.0215408	0.0119336	0.0118259	0.0159564	0.030331	0.0132002	0.0142131	0.0106529	0.0191741	0.0240485	0.0271473	0.0149573	0.0154278	0.0156526	0.0191259	0.0140217	0.0157079	0.0137634	0.011262	0.0107523	0.0266262	0.0140988	0.0202094	0.0210623	0.0145319	0.0125715	0.0109985	0.014698	0.0108238	0.0126471	0.011256	0.0119632
P_0580	3.4005	224.069				0.0606167	0.0716668	0.0791156	0.0638867	0.0564583	0.0506681	0.0455781	0.0595791	0.0817515	0.0515441	0.0539039	0.0527649	0.0803818	0.0606474	0.06479	0.0590173	0.0642245	0.0608372	0.067436	0.054122	0.0491541	0.0533428	0.0509938	0.0504781	0.0718004	0.059008	0.0602689	0.0726206	0.0582583	0.0588908	0.0493732	0.0580778	0.056711	0.0445085	0.041825	0.0544326
P_0581	3.5103	224.068				0.0142603	0.021073	0.0209398	0.0203472	0.017815	0.0133504	0.0164274	0.0182247	0.0212458	0.0153013	0.0161798	0.0131929	0.024728	0.0183091	0.0220204	0.016547	0.014176	0.0178409	0.0210579	0.0167699	0.0169929	0.0154581	0.013065	0.0171624	0.0147913	0.0141269	0.0188314	0.0236088	0.0190579	0.0139041	0.0131035	0.017862	0.0136823	0.0126471	0.0124175	0.0133783
P_0582	0.746	223.99				0.133761	0.144932	0.140374	0.16085	0.126315	0.141249	0.137308	0.138607	0.25695	0.159135	0.143785	0.158062	0.179556	0.136163	0.138167	0.126603	0.125355	0.114462	0.1561	0.144507	0.137377	0.166167	0.148355	0.154466	0.183466	0.143039	0.128284	0.190396	0.126047	0.151054	0.139357	0.12573	0.132142	0.136905	0.146082	0.160727	ATH001p0048183	1_W-09h_FDDAp.TXT_7	2	0.726	223.99	3070	224.991	1236
P_0583	0.813	223.025				0.0201545	0.0187008	0.0147155	0.0239292	0.0129	0.0166104	0.0230426	0.0223653	0.0469576	0.0228346	0.0264629	0.0318189	0.013688	0.0193216	0.0175441	0.0173465	0.0232659	0.0141235	0.0218783	0.0192106	0.0212489	0.02536	0.0293381	0.0302667	0.0175654	0.0125803	0.0161199	0.029486	0.0179625	0.0132682	0.0222066	0.0242419	0.0226056	0.0255363	0.0356231	0.0350645
P_0584	0.9537	222.99				0.0189018	0.0220907	0.02137	0.0183572	0.0133994	0.017585	0.0119858	0.01411	0.052551	0.0127843	0.00938503	0.0101541	0.0177397	0.0238501	0.0170515	0.0130372	0.0188018	0.0129433	0.0126815	0.0106951	0.0122999	0.0104272	0.00980342	0.011586	0.0222686	0.0166211	0.0183745	0.0159335	0.0142023	0.016122	0.0129687	0.0158595	0.0140227	0.00988053	0.0139433	0.00999905	ATH001p0166835	3_W-24h_FDDAp.TXT_9	13	0.917	222.988	2389	223.993	171
P_0585	0.9075	222.989				0.0250921	0.0511928	0.0512273	0.0310047	0.0331625	0.045358	0.0367499	0.0413731	0.126204	0.0289398	0.0350116	0.0285526	0.0308949	0.0386573	0.0449888	0.032811	0.0401632	0.0358563	0.0315638	0.0382151	0.035342	0.0266803	0.0345714	0.0308051	0.0307942	0.0514669	0.0391819	0.0383727	0.03747	0.0414729	0.0269277	0.035003	0.0376706	0.025472	0.0259064	0.0270651	ATH001p0142890	3_H-09h_FDDAp.TXT_9	8	0.858	222.988	3877	223.995	174
P_0586	0.8582	222.989				0.792458	0.800824	0.852382	0.825668	0.621756	0.650692	0.616288	0.672151	1.15352	0.501403	0.470264	0.524553	0.948874	0.731284	0.870753	0.694045	0.730801	0.630083	0.63527	0.584192	0.558409	0.538095	0.491102	0.4508	0.977358	0.789359	0.755067	1.01327	0.67469	0.658752	0.618814	0.589678	0.54614	0.449323	0.468418	0.479753	ATH001p0142890	3_H-09h_FDDAp.TXT_9	8	0.858	222.988	3877	223.995	174
P_0587	0.7346	222.907				0.011288	0.012725	0.0148032	0.0132993	0.0103953	0.0119336	0.0109614	0.0111821	0.015342	0.0101948	0.00938503	0.0101541	0.013688	0.0128531	0.0140079	0.0112747	0.0119909	0.0112274	0.0126815	0.0106951	0.0103089	0.0104272	0.00980342	0.00989492	0.0147913	0.0114744	0.0119353	0.0159335	0.011722	0.0107813	0.0106814	0.0106611	0.0107593	0.00988053	0.0105591	0.0105973
P_0588	4.8211	222.1				0.166493	0.241212	0.218341	0.169945	0.191831	0.207886	0.109059	0.171275	0.37377	0.119801	0.121207	0.14545	0.182912	0.214764	0.255646	0.158656	0.193316	0.167808	0.118204	0.132394	0.148558	0.095917	0.10009	0.100978	0.217353	0.226442	0.212797	0.202502	0.201544	0.182234	0.129223	0.140244	0.145078	0.0782073	0.108856	0.113614	ATH001p0053831	1_W-48h_FDDAp.TXT_2	764	4.837	222.099	4668	223.106	231
P_0589	4.8696	222.098				0.0324879	0.0454957	0.0401905	0.0275539	0.0103953	0.0471629	0.0439758	0.0416766	0.015342	0.0248825	0.00938503	0.0101541	0.0156469	0.0121942	0.0140079	0.0112747	0.0366841	0.0112274	0.0295768	0.0242984	0.0103089	0.0104272	0.0232994	0.0218647	0.047387	0.040366	0.0441779	0.0177184	0.011722	0.0400108	0.0324533	0.0106611	0.0274886	0.00988053	0.0279303	0.0224361	ATH001p0053831	1_W-48h_FDDAp.TXT_2	764	4.837	222.099	4668	223.106	231
P_0590	0.8705	222.03				0.062855	0.086613	0.107497	0.0734906	0.0660592	0.0947576	0.0811577	0.104963	0.138074	0.0537351	0.0494286	0.0699244	0.0504039	0.0742646	0.105431	0.0709066	0.089403	0.0731902	0.0857866	0.077928	0.08094	0.0500885	0.056657	0.0601906	0.0520497	0.0754518	0.0822785	0.092074	0.0852399	0.0930082	0.0813307	0.0776422	0.0853369	0.0481061	0.0572801	0.0549581	ATH001p0105294	2_W-09h_FDDAp.TXT_11	8	0.897	222.029	1894	223.041	32
P_0591	0.9025	222.029				0.0167255	0.0231314	0.0169427	0.0137479	0.0183914	0.0295263	0.0245022	0.0159314	0.0261175	0.0146223	0.0187367	0.0209986	0.013688	0.0256566	0.0372043	0.0182174	0.0222607	0.0201416	0.0262879	0.0165823	0.0214089	0.0140527	0.022553	0.0150371	0.0147913	0.0214914	0.0294816	0.0264246	0.0227648	0.0124201	0.02286	0.0269036	0.0287926	0.0159669	0.0179738	0.0167513	ATH001p0105294	2_W-09h_FDDAp.TXT_11	8	0.897	222.029	1894	223.041	32
P_0592	1.7749	229.975				0.0163242	0.0140013	0.0193443	0.0253679	0.0146248	0.0224421	0.0205568	0.0172406	0.020626	0.0157367	0.0122315	0.0132301	0.013688	0.0163054	0.0156553	0.0112747	0.0158473	0.014133	0.0126815	0.0115934	0.0103089	0.0143168	0.00980342	0.0123614	0.0204013	0.0114744	0.0186628	0.0183084	0.0137139	0.016021	0.0106814	0.0137719	0.0126749	0.0133335	0.0105971	0.0128061
P_0593	1.7044	229.974				0.0123827	0.0180187	0.0219101	0.0132993	0.0149344	0.0178526	0.0185686	0.0141356	0.0268901	0.0185081	0.0167942	0.0173359	0.0174112	0.0121942	0.0202408	0.0132064	0.0135343	0.013945	0.0129672	0.0106951	0.0150304	0.011178	0.00980342	0.0127402	0.0254012	0.0114744	0.0119353	0.0197409	0.011722	0.0112558	0.0106814	0.0141579	0.0127875	0.00990772	0.0131908	0.010639
P_0594	1.7759	228.969				0.011288	0.012725	0.014298	0.0132993	0.0103953	0.0131194	0.010994	0.0111821	0.015342	0.0104016	0.00938503	0.0101541	0.013688	0.0121942	0.0140079	0.0112747	0.0119909	0.0112274	0.0126815	0.0106951	0.0103089	0.0104272	0.00980342	0.0108593	0.0147913	0.0114744	0.0119353	0.0159335	0.011722	0.0107813	0.0106814	0.0106611	0.0107593	0.00988053	0.0114665	0.00999905
P_0595	7.3987	228.268				0.0138617	0.012725	0.014298	0.0138047	0.0103953	0.0119336	0.0109614	0.0111821	0.015342	0.0101948	0.0190829	0.0101541	0.013688	0.0121942	0.0140079	0.0112747	0.0119909	0.0112274	0.0126815	0.0106951	0.0103089	0.0104272	0.00980342	0.0115971	0.0147913	0.0258663	0.0119353	0.0159335	0.011722	0.0578432	0.0198091	0.0106611	0.0107593	0.00988053	0.0105591	0.00999905
P_0596	7.0036	228.199				0.0252419	0.0488075	0.0171828	0.0629141	0.0184953	0.0138918	0.0196205	0.0129856	0.0349318	0.0101948	0.0133886	0.0209253	0.0210169	0.0141331	0.0266814	0.0134466	0.0273308	0.0112274	0.0479468	0.0192622	0.0309771	0.0240721	0.0229223	0.0183783	0.0184526	0.0133861	0.0218172	0.0358186	0.0338292	0.038251	0.0304749	0.021525	0.0149967	0.0296021	0.0176244	0.0249412	ATH001p0122052	3_D-09h_FDDAp.TXT_3	630	7.026	228.196	1184	229.198	95
P_0597	7.1165	228.197				0.029431	0.0471995	0.0413247	0.0617964	0.0232314	0.0119336	0.0309942	0.0116144	0.0360158	0.0101948	0.015088	0.0242342	0.0239202	0.0196059	0.031232	0.0138208	0.0307753	0.0232004	0.039738	0.0171668	0.0279104	0.0273059	0.0233256	0.0142783	0.0299448	0.0114744	0.0262417	0.0159335	0.0337696	0.0457661	0.0455876	0.028006	0.0205361	0.0317457	0.0357941	0.00999905	ATH001p0046176	1_W-09h_FDDAp.TXT_3	657	7.129	228.197	1163	229.206	70
P_0598	7.0601	228.197				0.0339716	0.072007	0.0508394	0.0907288	0.0366243	0.0179242	0.0368363	0.0111821	0.0499197	0.0162341	0.0264104	0.0256864	0.0304807	0.0355545	0.0342726	0.015787	0.0486893	0.038069	0.0524762	0.0106951	0.0300967	0.0470178	0.0464909	0.0205619	0.0407323	0.025316	0.0286076	0.0543768	0.0452944	0.0655569	0.0579439	0.0324201	0.0255279	0.055987	0.0105591	0.0360899	ATH001p0122052	3_D-09h_FDDAp.TXT_3	630	7.026	228.196	1184	229.198	95
P_0599	6.6363	227.127				0.0182007	0.0240151	0.075236	0.0234718	0.0198548	0.0262091	0.0113567	0.0412947	0.015342	0.0101948	0.00938503	0.0264457	0.0312096	0.0162367	0.0662626	0.0112747	0.0324574	0.0163961	0.0126815	0.0258394	0.0143686	0.0104272	0.0429993	0.00989492	0.0366944	0.0138845	0.0178075	0.0315778	0.011722	0.0214203	0.0106814	0.0117059	0.0107593	0.049546	0.0467666	0.0468602	ATH001p0137214	3_H-03h_FDDAp.TXT_4	302	6.655	227.127	1125	228.122	89
P_0600	6.2902	226.181				0.542387	0.491252	0.348493	0.448855	0.180074	0.0518913	0.196695	0.125201	0.541284	0.0354205	0.107392	0.190843	0.293224	0.21122	0.292612	0.0371787	0.229471	0.231008	0.3647	0.139301	0.23176	0.302211	0.274847	0.133953	0.278743	0.399869	0.282107	0.387153	0.289766	0.528486	0.59083	0.486266	0.114548	0.295071	0.168179	0.209309	ATH001p0096724	2_W-03h_FDDAp.TXT_2	1013	6.294	226.181	6948	227.181	1281
P_0601	6.3723	226.18				0.011288	0.012725	0.0218056	0.018267	0.0103953	0.0119336	0.0109614	0.0111821	0.015342	0.0101948	0.00938503	0.0108279	0.0219711	0.0162915	0.0161717	0.0112747	0.0166893	0.014371	0.018582	0.0106951	0.013053	0.0179452	0.0156922	0.00989492	0.0199635	0.0235723	0.021772	0.023569	0.0183036	0.0328767	0.0326089	0.0229781	0.0107593	0.0340761	0.0105591	0.00999905	ATH001p0044570	1_W-09h_FDDAp.TXT_2	1031	6.323	226.182	3315	227.185	788
P_0602	2.2397	226.072				0.0346444	0.0364568	0.0399671	0.0417792	0.0250734	0.0315369	0.0250613	0.0287543	0.0572732	0.0278967	0.0210818	0.0241157	0.0372887	0.035376	0.0346455	0.0372232	0.0284603	0.0305925	0.0329974	0.0374972	0.0290398	0.0318628	0.0336065	0.0337125	0.0361487	0.0339678	0.0277668	0.0470038	0.0306412	0.0266373	0.0373861	0.0304617	0.0324344	0.0309026	0.0342792	0.037941	ATH001p0131162	3_D-48h_FDDAp.TXT_3	231	2.238	226.073	1167	227.083	45
P_0603	2.228	225.08			C00034327:(E)-Sinapic acid;C00002776:Sinapic acid;	0.0144261	0.012725	0.014298	0.0132993	0.0103953	0.0119336	0.0109614	0.0111821	0.0187404	0.0101948	0.00938503	0.0101541	0.013688	0.0121942	0.0140079	0.0112747	0.0119909	0.0112274	0.0126815	0.0106951	0.0103089	0.0104272	0.00980342	0.00989492	0.0147913	0.0114744	0.0119353	0.0159335	0.011722	0.0107813	0.0106814	0.0106611	0.0107593	0.00988053	0.0105591	0.00999905
P_0604	2.5458	225.077			C00034327:(E)-Sinapic acid;C00002776:Sinapic acid;	0.0136882	0.0143975	0.0152417	0.0174837	0.0106501	0.0149647	0.0138793	0.0111821	0.0366332	0.0105091	0.00938503	0.0101541	0.0194644	0.0126469	0.0161651	0.0112747	0.0124705	0.013877	0.0150081	0.0123984	0.0107196	0.0126966	0.010079	0.00989492	0.0199896	0.0121152	0.0119592	0.0159335	0.011722	0.0147502	0.0136631	0.0106611	0.0107593	0.0128447	0.0106016	0.0145481
P_0605	3.5028	225.077			C00034327:(E)-Sinapic acid;C00002776:Sinapic acid;	0.0637813	0.0755366	0.097381	0.075776	0.0722943	0.061337	0.0623803	0.0645634	0.109879	0.0644102	0.0594286	0.0572446	0.071771	0.077657	0.0764941	0.062894	0.0715816	0.0694169	0.0646737	0.0563085	0.0653166	0.0591856	0.0558234	0.0608418	0.0744163	0.0707478	0.0656452	0.0739299	0.0723928	0.0609955	0.0598938	0.0727716	0.0606522	0.0527612	0.0480134	0.0570724	ATH001p0104714	2_W-09h_FDDAp.TXT_5	122	3.525	225.077	2005	226.078	164
P_0606	3.0782	225.076			C00034327:(E)-Sinapic acid;C00002776:Sinapic acid;	0.01411	0.012725	0.014298	0.0159913	0.0120824	0.0119336	0.0148786	0.0111821	0.02305	0.0135655	0.0118375	0.0115677	0.0149416	0.0121942	0.014485	0.0148713	0.0119909	0.0112274	0.0184897	0.0125651	0.0155448	0.017509	0.0171976	0.0183959	0.0147913	0.0155515	0.0124041	0.0217483	0.0124253	0.0144891	0.0166428	0.0149255	0.0151648	0.0180964	0.0172956	0.0194102
P_0607	3.4	225.076			C00034327:(E)-Sinapic acid;C00002776:Sinapic acid;	0.222922	0.232037	0.261073	0.23055	0.22112	0.206997	0.187931	0.18119	0.393807	0.164558	0.164306	0.172414	0.22894	0.242556	0.263782	0.226316	0.212617	0.224253	0.226968	0.167805	0.182097	0.163558	0.134889	0.145558	0.231581	0.271305	0.230424	0.271939	0.217518	0.218861	0.198623	0.213894	0.198144	0.134597	0.160295	0.162238	ATH001p0031554	1_H-24h_FDDAp.TXT_3	361	3.399	225.076	7382	226.081	748
P_0608	2.872	234.02				0.011288	0.012725	0.014298	0.0132993	0.0103953	0.0119336	0.0109614	0.0111821	0.015342	0.0101948	0.00938503	0.0101541	0.0160429	0.0121942	0.0140079	0.0112747	0.0119909	0.0112274	0.0126815	0.0106951	0.0103089	0.0104272	0.00980342	0.00989492	0.0163976	0.0114744	0.0119353	0.0159335	0.011722	0.0107813	0.0106814	0.0106611	0.0107593	0.00988053	0.0105591	0.00999905
P_0609	1.0047	234.02				0.0842357	0.0784171	0.0556241	0.0601985	0.0314844	0.073526	0.0544078	0.0820975	0.188352	0.0544488	0.0327134	0.0649305	0.0702509	0.0505415	0.0189877	0.0651226	0.0686889	0.0838948	0.078019	0.051321	0.0541843	0.0617846	0.0578708	0.0697765	0.0796009	0.0844709	0.047473	0.0938579	0.0655145	0.049995	0.0496838	0.0691051	0.0812555	0.0311692	0.0583785	0.10285	ATH001p0014258	1_D-24h_FDDAp.TXT_6	17	0.977	234.021	8764	235.021	515
P_0610	3.6603	233.085				0.0232951	0.0291092	0.0313126	0.0346707	0.0274406	0.027914	0.0272676	0.0270213	0.0379015	0.0221009	0.0275732	0.024102	0.0369288	0.0270268	0.039229	0.0304161	0.022965	0.0284963	0.0355339	0.0259536	0.0267273	0.0237778	0.0206901	0.0244478	0.0383095	0.0255017	0.0270459	0.0393077	0.0293694	0.025249	0.0261256	0.0242946	0.0260578	0.0244518	0.0281681	0.0287317
P_0611	1.1683	233.061				0.011288	0.012725	0.014298	0.0132993	0.0103953	0.0119336	0.0109614	0.0111821	0.015342	0.0101948	0.00938503	0.0101541	0.013688	0.0121942	0.0140079	0.0112747	0.0119909	0.0112274	0.0141247	0.0106951	0.0116926	0.0112576	0.0104784	0.0129727	0.0147913	0.0114744	0.0119353	0.0159335	0.011722	0.0107813	0.0106814	0.0183573	0.0107593	0.0112351	0.0105591	0.0111228
P_0612	1	233.061				0.0248413	0.0186026	0.0188163	0.0234659	0.0207957	0.0135047	0.019341	0.014986	0.015342	0.0125944	0.0115671	0.0101541	0.013688	0.0174724	0.0184592	0.0112747	0.0119909	0.0112274	0.0160521	0.0142449	0.0103089	0.0150788	0.017804	0.00997918	0.0221429	0.0207376	0.0119353	0.0159335	0.0149457	0.0107813	0.0223425	0.0116538	0.0194718	0.0162036	0.0137716	0.0237006
P_0613	1.4892	233.06				0.0884964	0.0786092	0.0954573	0.0938477	0.0674486	0.0614954	0.0587835	0.0609557	0.149391	0.0576226	0.0495382	0.0496062	0.0948553	0.0810207	0.0870188	0.0323761	0.0462966	0.050751	0.0623521	0.0630851	0.0616767	0.0810759	0.0676833	0.0729635	0.0612631	0.0617672	0.0510582	0.0748595	0.0470562	0.0428806	0.065886	0.0750555	0.0682585	0.0831394	0.0789591	0.0836858	ATH001p0151241	3_H-48h_FDDAp.TXT_4	64	1.484	233.061	1976	234.063	169
P_0614	1.4455	233.06				0.0382684	0.0549153	0.0606801	0.0513927	0.0391417	0.0119336	0.0109614	0.0111821	0.0711544	0.0320809	0.0243696	0.0101541	0.013688	0.0431038	0.0471186	0.0112747	0.0232281	0.0214491	0.0451551	0.0402121	0.0103089	0.0104272	0.0401001	0.0398106	0.0479687	0.0460458	0.0439951	0.03778	0.011722	0.0218998	0.0379707	0.0369923	0.0107593	0.0411533	0.0382233	0.0408712	ATH001p0151241	3_H-48h_FDDAp.TXT_4	64	1.484	233.061	1976	234.063	169
P_0615	1.5451	233.06				0.102536	0.122027	0.142389	0.142674	0.104212	0.0867818	0.100756	0.085376	0.18954	0.0846721	0.0721887	0.0695675	0.122476	0.10461	0.119249	0.0743696	0.0554365	0.0601271	0.114245	0.0905041	0.0941577	0.114746	0.100126	0.093793	0.12087	0.115207	0.0953357	0.0961614	0.0666427	0.0581931	0.0960851	0.103092	0.101799	0.125923	0.105423	0.113429	ATH001p0018279	1_D-48h_FDDAp.TXT_4	68	1.528	233.06	4505	234.063	295
P_0616	1.0677	233.058				0.011288	0.012725	0.014298	0.0132993	0.0103953	0.0125442	0.0109614	0.0111821	0.015342	0.0101948	0.00938503	0.0101541	0.013688	0.0121942	0.0140079	0.0112747	0.0119909	0.0112274	0.0126815	0.0146892	0.0103089	0.0104272	0.00980342	0.00989492	0.0147913	0.0114744	0.0119353	0.0159335	0.011722	0.0107813	0.0121319	0.0106611	0.0138137	0.00988053	0.0150632	0.0111352
P_0617	0.7416	232.925				0.0127862	0.012725	0.014298	0.0132993	0.0103953	0.0119336	0.0109614	0.0115176	0.0161416	0.0101948	0.00938503	0.0101541	0.0137701	0.0121942	0.0146624	0.0112747	0.0119909	0.0112274	0.0126815	0.0106951	0.0103708	0.0104272	0.0115396	0.00989492	0.0147913	0.0114744	0.0119353	0.0159335	0.011722	0.0107813	0.0106814	0.0106611	0.0107593	0.00988053	0.0105591	0.010218
P_0618	3.01	232.101				0.011288	0.012725	0.014298	0.0132993	0.0103953	0.0119336	0.0109614	0.0111821	0.015342	0.0101948	0.00938503	0.0101541	0.013688	0.0121942	0.0140079	0.0122156	0.0127107	0.0139837	0.027599	0.0326586	0.033043	0.0423042	0.0268019	0.0263367	0.0147913	0.0114744	0.0119353	0.0159335	0.011722	0.0107813	0.0106814	0.0106611	0.0107593	0.00988053	0.0105591	0.00999905	ATH001p0037586	1_H-48h_FDDAp.TXT_4	181	3.012	232.1	1189	233.098	96
P_0619	0.8428	231.989				0.0469989	0.0520185	0.0591714	0.0604008	0.0430912	0.047746	0.0455834	0.0459647	0.0597223	0.0486842	0.0383455	0.0400502	0.0559423	0.0424841	0.0535277	0.0538534	0.0537944	0.0410283	0.0474178	0.0421788	0.0438662	0.0451029	0.0435691	0.0455012	0.0597249	0.0498768	0.045305	0.0663751	0.0478235	0.0423591	0.0416203	0.0404044	0.0401978	0.0427564	0.0425885	0.0508572	ATH001p0128808	3_D-24h_FDDAp.TXT_11	5	0.827	231.99	1164	232.995	52
P_0620	0.7882	231.975				0.011288	0.012725	0.0175944	0.0132993	0.0103953	0.0156541	0.0160956	0.0111821	0.015342	0.0134775	0.00938503	0.0134105	0.013688	0.0121942	0.0150165	0.0130561	0.0119909	0.0116631	0.0128883	0.0137588	0.0103089	0.0110697	0.00980342	0.0132988	0.0147913	0.0124841	0.0136253	0.0221327	0.011722	0.0113572	0.011177	0.0117485	0.0107593	0.00988053	0.0105591	0.0154749
P_0621	0.7335	231.919				0.011288	0.0145373	0.0144124	0.017227	0.0103953	0.0119336	0.0109614	0.0111821	0.015342	0.0110677	0.010491	0.0102102	0.0146255	0.0140103	0.0140079	0.0117933	0.0119909	0.012791	0.0126815	0.0106951	0.0118758	0.0104272	0.00980342	0.00989492	0.0147913	0.0114744	0.0119353	0.0159335	0.011722	0.0107813	0.0106814	0.0106611	0.0107593	0.0100781	0.0110079	0.00999905
P_0622	1.8468	231.082				0.011288	0.012725	0.014298	0.0132993	0.0103953	0.0119336	0.0111184	0.0111821	0.0174736	0.0101948	0.00938503	0.0101541	0.0137074	0.0121942	0.0140079	0.0112747	0.0119909	0.0112274	0.0132585	0.0106951	0.0103089	0.0104272	0.00980342	0.00989492	0.0155955	0.0114744	0.0119353	0.0161035	0.011722	0.0107813	0.0106814	0.0106611	0.0107593	0.00988053	0.0105591	0.00999905
P_0623	1.6417	229.977				0.011288	0.014051	0.0148843	0.0132993	0.0117075	0.0119336	0.0114743	0.0137868	0.0210352	0.011306	0.00938503	0.0101541	0.013688	0.0124525	0.0140079	0.0112747	0.0119909	0.0129476	0.0126815	0.0106951	0.0103089	0.0104272	0.00980342	0.00989492	0.0147913	0.0114744	0.0119353	0.0159335	0.011722	0.0107813	0.0106814	0.0106611	0.0107593	0.00988053	0.0105591	0.00999905
P_0624	3.5773	237.07			C00007644:2-(4'-Methylthio)butylmalic acid;	0.011288	0.012725	0.0310687	0.185308	0.0103953	0.0882008	0.0109614	0.0111821	0.015342	0.0101948	0.00938503	0.0720074	0.013688	0.0121942	0.0140079	0.0112747	0.0119909	0.0112274	0.11689	0.0106951	0.0103089	0.0104272	0.00980342	0.00989492	0.0147913	0.0752143	0.0119353	0.0159335	0.011722	0.0107813	0.0106814	0.0106611	0.0107593	0.00988053	0.0105591	0.00999905	ATH001p0162409	3_W-24h_FDDAp.TXT_2	495	3.585	237.071	8417	238.073	1429
P_0625	4.2106	237.069			C00007644:2-(4'-Methylthio)butylmalic acid;	0.0130264	0.0148363	0.019524	0.0154452	0.0162744	0.016315	0.0154099	0.0111821	0.0259331	0.0101948	0.00938503	0.0101541	0.0177123	0.0217696	0.0183421	0.0112747	0.0182169	0.01445	0.0128155	0.0108191	0.0103089	0.0106566	0.00980342	0.00989492	0.0147913	0.0126752	0.017285	0.0159335	0.0146151	0.0141143	0.0106814	0.0130758	0.0133168	0.00988053	0.0156162	0.012752	ATH001p0017282	1_D-48h_FDDAp.TXT_3	444	4.163	237.071	1627	238.081	118
P_0626	0.7967	236.905				0.0521456	0.0532418	0.0487113	0.0491457	0.0446296	0.045363	0.0366257	0.0494865	0.115791	0.040695	0.0368406	0.0458472	0.060089	0.0485573	0.0516991	0.0469365	0.0485226	0.0360879	0.0485601	0.0383695	0.0379574	0.0432046	0.0390504	0.0431272	0.0550763	0.0487019	0.0412168	0.0653683	0.0440192	0.0480943	0.0339459	0.0368325	0.0320394	0.0371893	0.0431696	0.038948	ATH001p0166771	3_W-24h_FDDAp.TXT_8	6	0.824	236.905	1999	237.904	240
P_0627	2.3393	236.132				0.0314516	0.0528092	0.0424118	0.028362	0.0366306	0.0336494	0.0212431	0.0414185	0.0706758	0.0138697	0.0216414	0.0275443	0.0315504	0.0513867	0.046863	0.0251214	0.0490061	0.0420802	0.0278965	0.0301584	0.037016	0.0178306	0.0272196	0.0300895	0.0349291	0.0511223	0.0472682	0.0344832	0.0444283	0.042392	0.0236088	0.0390915	0.0378482	0.0168656	0.030319	0.0344293	ATH001p0090912	2_H-24h_FDDAp.TXT_7	32	2.332	236.131	1310	237.132	119
P_0628	3.3922	236.131				0.011288	0.012725	0.0144032	0.0144598	0.0127648	0.0121708	0.0109614	0.0123136	0.0268178	0.012959	0.0101171	0.0127535	0.013889	0.0156616	0.0185376	0.0112747	0.0153788	0.0132722	0.0126815	0.0106951	0.0103089	0.0104272	0.00980342	0.00989492	0.0147913	0.0132618	0.0119353	0.0159335	0.011722	0.0107813	0.0106814	0.0109383	0.0113956	0.00988053	0.0105591	0.00999905
P_0629	5.5437	236.114				0.011288	0.0763255	0.071084	0.0386405	0.0932102	0.0119336	0.0642719	0.0645056	0.160269	0.0491316	0.0447705	0.062761	0.0707217	0.0121942	0.0735029	0.0112747	0.0576604	0.0112274	0.0735929	0.0409525	0.0375018	0.0414418	0.0345589	0.0329749	0.0547301	0.0841949	0.0119353	0.0773112	0.075674	0.0524465	0.0455047	0.0492527	0.0493857	0.0311952	0.0105591	0.00999905	ATH001p0015574	1_D-48h_FDDAp.TXT_2	874	5.495	236.114	10225	237.117	1736
P_0630	5.4586	236.114				0.858404	1.05931	1.01619	0.909579	0.810398	0.809273	0.724248	0.730802	1.51568	0.692288	0.615363	0.65441	0.831726	0.888671	1.01865	0.703106	0.720776	0.739067	0.511783	0.51637	0.568282	0.502568	0.418604	0.471568	1.06311	0.955714	0.898076	0.950984	0.802414	0.672111	0.566421	0.612401	0.617307	0.405374	0.532776	0.488252	ATH001p0000822	1_D-03h_FDDAp.TXT_2	860	5.471	236.115	32878	237.118	4380
P_0631	0.8478	235.914				0.011288	0.018095	0.0267658	0.0132993	0.0103953	0.0119336	0.0109921	0.0111821	0.015342	0.0101948	0.00938503	0.0101541	0.013688	0.0172914	0.0229847	0.0112747	0.0156065	0.0112274	0.0196336	0.0129368	0.0103089	0.0104272	0.00980342	0.00989492	0.0147913	0.0249711	0.0224594	0.0159335	0.0122419	0.0107813	0.0147211	0.012111	0.0107593	0.00988053	0.0105591	0.00999905
P_0632	3.7631	235.182				0.0299975	0.0191185	0.0177327	0.0262131	0.0103953	0.0208106	0.0238862	0.0217033	0.0263448	0.027141	0.0153188	0.012871	0.0243104	0.0237806	0.0330313	0.0143036	0.0190266	0.0262461	0.0366297	0.0106951	0.0103089	0.0153759	0.0232986	0.0230575	0.0301762	0.0270345	0.0143514	0.0208909	0.0289768	0.0340614	0.0296892	0.02805	0.0107593	0.00988053	0.0201146	0.0270433	ATH001p0117045	3_D-03h_FDDAp.TXT_3	388	3.733	235.181	2371	236.187	248
P_0633	3.6119	235.181				1	1	1	1	1	1	1	1	1	1	1	1	1	1	1	1	1	1	1	1	1	1	1	1	1	1	1	1	1	1	1	1	1	1	1	1	ATH001p0171892	zblank18052501_FDDAp.TXT_2	524	3.616	235.181	63757	236.184	10940
P_0634	3.7043	235.181				0.0891707	0.172358	0.194566	0.167641	0.113217	0.109738	0.0393467	0.0941053	0.132708	0.0933254	0.146538	0.123896	0.172879	0.112398	0.107479	0.1144	0.0815704	0.103805	0.172356	0.113801	0.0951831	0.0809623	0.0700994	0.0924546	0.154019	0.0949162	0.14284	0.0512288	0.19974	0.101827	0.0549822	0.174027	0.093616	0.131553	0.102348	0.0817808	ATH001p0053637	1_W-48h_FDDAp.TXT_2	561	3.655	235.181	19899	236.183	2978
P_0635	3.1177	235.074				0.011288	0.012725	0.014298	0.0132993	0.0103953	0.0119336	0.0109614	0.0111821	0.0228572	0.0101948	0.00938503	0.0101541	0.013688	0.0121942	0.0140079	0.0112747	0.0123937	0.0112274	0.0126815	0.0106951	0.0103089	0.0104272	0.00980342	0.00989492	0.0147913	0.0124976	0.0119353	0.0159335	0.0135037	0.0123427	0.0126321	0.0112368	0.0133495	0.00988053	0.0105591	0.0120923
P_0636	7.6847	235.055				0.011288	0.012725	0.014298	0.0132993	0.0103953	0.0119336	0.0109614	0.0124568	0.015342	0.0101948	0.00938503	0.0101541	0.013688	0.0121942	0.0140079	0.0112747	0.0119909	0.0112274	0.0126815	0.0106951	0.0103089	0.0104272	0.0122075	0.0121149	0.0147913	0.0114744	0.0119353	0.0159335	0.011722	0.0107813	0.0106814	0.0106611	0.0110691	0.00988053	0.0105591	0.00999905
P_0637	3.1204	234.095				0.011288	0.0129032	0.014298	0.0187572	0.0119546	0.0147151	0.0118918	0.0158191	0.0220803	0.0121116	0.011867	0.0112459	0.0151048	0.014012	0.0142853	0.0140032	0.0128798	0.0154157	0.012868	0.0113477	0.0128588	0.0153647	0.0174849	0.0117156	0.0154909	0.0150373	0.0162844	0.0202179	0.016317	0.0168012	0.0138944	0.0147614	0.0163042	0.010976	0.0129181	0.0143986
P_0638	1.0602	234.021				0.0123531	0.0169588	0.0208687	0.0132993	0.0196046	0.0170016	0.0150726	0.0182369	0.0266639	0.0129416	0.014446	0.0101541	0.016746	0.0128198	0.0140079	0.0123734	0.0185416	0.0142313	0.013781	0.0132324	0.0152574	0.0156987	0.0185066	0.0172622	0.0212953	0.0201994	0.0159217	0.0236244	0.013682	0.0107813	0.0106814	0.0128918	0.0126169	0.0112684	0.0131332	0.0139918	ATH001p0038713	1_H-48h_FDDAp.TXT_10	16	1.018	234.021	2441	235.027	128
P_0639	0.9675	234.021				0.211434	0.23425	0.267499	0.240723	0.190905	0.228951	0.212435	0.224521	0.575409	0.200815	0.203873	0.261428	0.226008	0.237052	0.250388	0.225236	0.217591	0.18207	0.209894	0.187276	0.194598	0.189725	0.214668	0.224368	0.234513	0.242432	0.217743	0.290067	0.203524	0.202747	0.184872	0.212705	0.205851	0.182298	0.218903	0.21902	ATH001p0014258	1_D-24h_FDDAp.TXT_6	17	0.977	234.021	8764	235.021	515
P_0640	2.6059	243.183				0.011288	0.012725	0.014298	0.0132993	0.0103953	0.0119336	0.0109614	0.0516171	0.0647057	0.0101948	0.00938503	0.0257676	0.013688	0.0121942	0.0140079	0.0112747	0.0119909	0.0112274	0.0126815	0.0108144	0.0103089	0.0104272	0.0337692	0.0246656	0.0147913	0.0114744	0.0119353	0.0159335	0.011722	0.0107813	0.0106814	0.0481966	0.0107593	0.00988053	0.0105591	0.0102099	ATH001p0069660	2_D-24h_FDDAp.TXT_3	276	2.617	243.183	1642	244.187	110
P_0641	2.6722	243.181				0.011288	0.012725	0.014298	0.0132993	0.0103953	0.0119336	0.0109614	0.0128096	0.015342	0.0101948	0.00938503	0.0101541	0.013688	0.0121942	0.0140079	0.0112747	0.0119909	0.0112274	0.0126815	0.0106951	0.0103089	0.0104272	0.0111654	0.00989492	0.0147913	0.0114744	0.0119353	0.0159335	0.011722	0.0107813	0.0106814	0.0106611	0.0107593	0.00988053	0.0105591	0.00999905	ATH001p0105659	2_W-24h_FDDAp.TXT_2	377	2.637	243.183	1461	244.175	32
P_0642	0.7452	241.998				0.017612	0.013573	0.0192745	0.0220876	0.0138049	0.0177572	0.0156656	0.0173793	0.0284635	0.0179428	0.0167109	0.0193321	0.0196146	0.0168837	0.0145963	0.0198457	0.018418	0.0144614	0.0166354	0.0137325	0.0158851	0.0177818	0.0142962	0.0153602	0.0254326	0.0151677	0.0143816	0.0229951	0.0146031	0.0139224	0.0147402	0.0119396	0.0114791	0.0150184	0.0148255	0.0158464
P_0643	4.7735	241.204				0.0168643	0.012725	0.014298	0.0192443	0.0162348	0.0119336	0.0128114	0.0127029	0.0171168	0.0117296	0.01203	0.012063	0.0195839	0.0149745	0.0194015	0.0157132	0.0153377	0.0138302	0.0158106	0.0106951	0.0138541	0.0104272	0.012191	0.0109891	0.0216442	0.014431	0.0165962	0.0204469	0.0155433	0.0163438	0.0118924	0.0113729	0.0128534	0.0157993	0.0131446	0.0113635
P_0644	0.749	240.924				0.0155814	0.0190637	0.0208988	0.0200021	0.0103953	0.0155853	0.0118524	0.0125016	0.015342	0.0101948	0.00954947	0.0117066	0.0188444	0.019974	0.0190233	0.0182783	0.0141945	0.0136114	0.0157775	0.0108216	0.0123167	0.0192638	0.00980342	0.0099627	0.0147913	0.0180165	0.0165609	0.0204598	0.0162274	0.0129721	0.0125218	0.0109205	0.0145337	0.0104221	0.0106781	0.018253
P_0645	4.4325	240.151				0.0469801	0.012725	0.014298	0.0248326	0.0103953	0.0119336	0.0109614	0.0111821	0.015342	0.0101948	0.00938503	0.0101541	0.0452025	0.0121942	0.0140079	0.0112747	0.0119909	0.0112274	0.0126815	0.0106951	0.0103089	0.0104272	0.00980342	0.00989492	0.0483055	0.0441654	0.0119353	0.0159335	0.011722	0.0107813	0.0106814	0.0106611	0.0107593	0.00988053	0.0105591	0.00999905
P_0646	2.4649	240.052				0.0120976	0.012725	0.0148557	0.0132993	0.0103953	0.0119336	0.0109614	0.0111821	0.0218486	0.0101948	0.00938503	0.0101541	0.0155496	0.0150476	0.0143111	0.0112747	0.0131424	0.0142612	0.0200074	0.0121308	0.0171277	0.018539	0.0123915	0.00989492	0.0234542	0.0118129	0.0138688	0.0173232	0.011722	0.019078	0.0136071	0.0182641	0.0142122	0.0166783	0.0105831	0.00999905	ATH001p0164193	3_W-24h_FDDAp.TXT_3	233	2.425	240.05	2586	241.054	478
P_0647	2.4038	240.052				0.0935962	0.0891473	0.106762	0.0822963	0.0802776	0.0820687	0.0612074	0.0680226	0.142632	0.0463343	0.0450044	0.0452157	0.101438	0.0818083	0.0848392	0.0668814	0.0743773	0.075261	0.0839467	0.0632198	0.0713879	0.065814	0.0545484	0.0522246	0.109307	0.073259	0.0766726	0.127826	0.0605957	0.063366	0.0791458	0.0604852	0.0658811	0.0504449	0.0527968	0.0394081	ATH001p0000308	1_D-03h_FDDAp.TXT_2	331	2.403	240.051	2203	241.061	144
P_0648	0.7486	239.965				0.0172298	0.019113	0.0184701	0.016684	0.0164494	0.0167563	0.0126993	0.0181037	0.0502665	0.0189505	0.0236013	0.0177567	0.0277913	0.0174503	0.016461	0.0172787	0.0145276	0.0135083	0.0174178	0.0171926	0.0198198	0.0180694	0.0200485	0.0236569	0.0263616	0.0158812	0.0154443	0.0247003	0.0125887	0.0140779	0.0159425	0.0135049	0.0183519	0.0179488	0.0193678	0.0188936
P_0649	4.2911	239.092				0.011288	0.077357	0.014298	0.0605092	0.0457976	0.0119336	0.0109614	0.0491135	0.015342	0.0329491	0.0380002	0.0573549	0.013688	0.053224	0.0412142	0.0112747	0.0618324	0.0112274	0.0126815	0.0380456	0.0103089	0.0305003	0.0550839	0.00989492	0.0315552	0.0114744	0.0578068	0.0355879	0.0505629	0.050029	0.0106814	0.066143	0.0107593	0.00988053	0.0105591	0.0363393	ATH001p0048210	1_W-09h_FDDAp.TXT_7	31	4.289	239.091	1043	240.095	279
P_0650	3.6033	239.068				0.0212633	0.0259986	0.0188686	0.0270743	0.0185659	0.0167784	0.0154914	0.0156099	0.0333842	0.0176886	0.0144324	0.0167573	0.0285281	0.0211577	0.0299746	0.0211738	0.0209841	0.0205776	0.0187172	0.0151228	0.0193192	0.0178576	0.0138677	0.013081	0.0275414	0.0188337	0.0172326	0.0258807	0.0205493	0.0196677	0.0241826	0.0194312	0.0154718	0.011787	0.0141041	0.0195216
P_0651	2.6708	238.094				0.0242015	0.0408816	0.0352196	0.021677	0.0367154	0.0363002	0.0215703	0.0306927	0.0709403	0.0223202	0.0189765	0.0240787	0.0192893	0.0416615	0.041627	0.026765	0.0381162	0.0443176	0.0344964	0.0421309	0.0376319	0.0231754	0.0295774	0.0223382	0.022897	0.0366368	0.036642	0.0324861	0.0431233	0.039399	0.0314011	0.0383623	0.0472587	0.0175978	0.03192	0.0299028	ATH001p0066984	2_D-09h_FDDAp.TXT_6	45	2.663	238.093	1003	239.083	62
P_0652	2.7048	238.09				0.011288	0.0128714	0.0178413	0.0132993	0.0163677	0.0119336	0.0109614	0.0123757	0.015342	0.0101948	0.0121442	0.0101541	0.013688	0.018122	0.0149605	0.0112747	0.0120159	0.0150099	0.0126815	0.0110929	0.0141967	0.0104272	0.00980342	0.00989492	0.0147913	0.0118417	0.0145898	0.0159335	0.011722	0.0107813	0.0106814	0.0119831	0.0125992	0.00988053	0.0105591	0.0107482	ATH001p0166206	3_W-24h_FDDAp.TXT_5	107	2.685	238.089	1127	239.091	81
P_0653	2.9821	237.132				0.011288	0.012725	0.014298	0.0132993	0.0103953	0.0119336	0.0109614	0.0111821	0.015342	0.0101948	0.00938503	0.0101541	0.013688	0.0121942	0.0140079	0.0112747	0.0119909	0.0112274	0.0126815	0.0106951	0.0103089	0.0104272	0.00980342	0.00989492	0.0147913	0.0114744	0.0119353	0.0159335	0.0150278	0.0107813	0.0336491	0.0339909	0.0323315	0.0373038	0.0276152	0.037756	ATH001p0018369	1_D-48h_FDDAp.TXT_4	168	2.982	237.13	1147	238.138	98
P_0654	4.1197	237.07			C00007644:2-(4'-Methylthio)butylmalic acid;	0.216691	0.254336	0.26206	0.262829	0.213611	0.244259	0.1849	0.204009	0.43407	0.183823	0.151244	0.196538	0.228719	0.222809	0.246386	0.207746	0.260598	0.215891	0.212917	0.151738	0.188111	0.186145	0.145811	0.137089	0.24388	0.242771	0.235381	0.262286	0.210543	0.192041	0.183721	0.211424	0.183687	0.144356	0.188213	0.192356	ATH001p0162493	3_W-24h_FDDAp.TXT_2	580	4.124	237.071	11056	238.074	1465
P_0655	4.1575	237.07			C00007644:2-(4'-Methylthio)butylmalic acid;	0.0923484	0.103862	0.0941918	0.0132993	0.114232	0.114544	0.0641022	0.0111821	0.204111	0.0179798	0.0722244	0.0625462	0.0775825	0.0908768	0.0238195	0.0988108	0.113916	0.0840284	0.0742602	0.0194235	0.0852214	0.109607	0.0592344	0.0439161	0.097076	0.0743782	0.09833	0.0719651	0.0652526	0.0969544	0.0743475	0.0985583	0.0769338	0.04323	0.0670607	0.0766477	ATH001p0162493	3_W-24h_FDDAp.TXT_2	580	4.124	237.071	11056	238.074	1465
P_0656	1.5386	251.07			C00007507:L-gamma-Glutamyl-L-cysteine;	0.0158513	0.012725	0.014298	0.0221978	0.0103953	0.0119336	0.0109614	0.0111821	0.015342	0.0101948	0.00938503	0.0101541	0.0381664	0.019129	0.0161487	0.0465349	0.0523263	0.0507784	0.086119	0.0540018	0.066171	0.04038	0.0258331	0.0238333	0.0262614	0.0199588	0.0139815	0.0681218	0.05119	0.0479439	0.0826834	0.057975	0.0567471	0.036062	0.0330203	0.0353678	ATH001p0013918	1_D-24h_FDDAp.TXT_5	59	1.498	251.07	3349	252.067	256
P_0657	1.3236	251.069			C00007507:L-gamma-Glutamyl-L-cysteine;	0.011288	0.012725	0.014298	0.0132993	0.0103953	0.0119336	0.0109614	0.0111821	0.015342	0.0101948	0.00938503	0.0101541	0.013688	0.0121942	0.0140079	0.0112747	0.0119909	0.0112274	0.0133527	0.0106951	0.0103089	0.0104272	0.00980342	0.00989492	0.0147913	0.0114744	0.0119353	0.0159335	0.011722	0.0107813	0.0154474	0.0123284	0.0107593	0.00988053	0.0105591	0.00999905
P_0658	0.8481	251.032				0.301724	0.377389	0.427258	0.455458	0.354686	0.400679	0.466199	0.437326	0.520951	0.444861	0.417959	0.516153	0.352043	0.334126	0.432161	0.422884	0.430584	0.361077	0.463601	0.410406	0.370221	0.490777	0.482278	0.523546	0.326962	0.380138	0.380031	0.513106	0.432178	0.36855	0.371469	0.425966	0.418491	0.457876	0.525718	0.555999	ATH001p0069489	2_D-24h_FDDAp.TXT_3	93	0.853	251.032	15289	252.035	999
P_0659	0.7973	251.031				0.011288	0.022167	0.0209667	0.019557	0.0103953	0.018824	0.0109614	0.018293	0.015342	0.0211983	0.00938503	0.0101541	0.013688	0.0170358	0.0330026	0.0112747	0.0119909	0.0112274	0.0224531	0.013433	0.0215723	0.0248887	0.00980342	0.0173359	0.0189663	0.0233389	0.0169937	0.0313308	0.011722	0.0107813	0.0283098	0.0112808	0.0107593	0.0197603	0.0287321	0.0301651	ATH001p0151749	3_H-48h_FDDAp.TXT_5	11	0.837	251.033	7895	252.037	588
P_0660	1.7066	251.018				0.011288	0.012725	0.014298	0.0132993	0.0103953	0.0119336	0.0109614	0.0111821	0.015342	0.0101948	0.00938503	0.0101541	0.013688	0.0121942	0.0140079	0.0112747	0.0119909	0.0112274	0.0166638	0.0106951	0.0103089	0.0184251	0.0115681	0.0165736	0.0147913	0.0114744	0.0119353	0.0159335	0.011722	0.0107813	0.0106814	0.0108511	0.0107593	0.0214763	0.0133966	0.0148514
P_0661	2.7854	250.148				0.0529314	0.0737947	0.0520103	0.0504349	0.042579	0.039779	0.034847	0.053244	0.0843236	0.0294035	0.0275103	0.0380114	0.0499978	0.0687157	0.0626131	0.048395	0.0690078	0.0633439	0.0537536	0.0480574	0.0570595	0.0463207	0.0408803	0.040621	0.0632823	0.0548808	0.0608366	0.0599596	0.059854	0.0547356	0.0670876	0.0752116	0.0709797	0.0376715	0.0470469	0.0472831	ATH001p0096138	2_W-03h_FDDAp.TXT_2	402	2.785	250.148	2380	251.155	109
P_0662	0.9886	250.015				0.0157421	0.0286487	0.0245611	0.0181894	0.0181775	0.0196655	0.0218173	0.0220421	0.0459177	0.0154012	0.0184964	0.0187346	0.0172224	0.0199859	0.0189705	0.0124045	0.0142673	0.0135921	0.0126815	0.0106951	0.0103089	0.0104272	0.00980342	0.00989492	0.0147913	0.0163827	0.015724	0.0162522	0.014997	0.0147284	0.0106814	0.0106611	0.0107593	0.00988053	0.0105591	0.00999905
P_0663	3.0081	249.128				0.011288	0.012725	0.014298	0.0132993	0.0103953	0.0119336	0.0109614	0.0111821	0.015342	0.0101948	0.00938503	0.0101541	0.0209771	0.0191535	0.0266303	0.0855427	0.082339	0.108597	0.215107	0.176363	0.204558	0.248388	0.175391	0.174691	0.0147913	0.0114744	0.0119353	0.0159335	0.011722	0.0107813	0.0106814	0.0106611	0.0107593	0.00988053	0.0105591	0.00999905	ATH001p0143338	3_H-24h_FDDAp.TXT_2	406	3.001	249.128	7142	250.136	614
P_0664	3.1083	249.094				0.0124713	0.0232359	0.0253926	0.0139921	0.0279388	0.0215195	0.0169612	0.0281816	0.042769	0.0162861	0.0229616	0.0240245	0.013688	0.0283755	0.0304801	0.01521	0.0171915	0.0205189	0.0159934	0.0189271	0.0199461	0.0168731	0.0225046	0.0165943	0.0147913	0.0285863	0.0265332	0.0159335	0.0194585	0.0198607	0.0108386	0.0151601	0.0206518	0.00988053	0.01481	0.0136502	ATH001p0166550	3_W-24h_FDDAp.TXT_6	86	3.118	249.089	1221	250.083	36
P_0665	2.6769	248.037			C00007503:Pyridoxal phosphate;	0.011288	0.0151052	0.014298	0.0132993	0.0103953	0.0119336	0.0160913	0.0111821	0.015342	0.0153394	0.00938503	0.0101541	0.013688	0.0121942	0.0140079	0.0112747	0.0119909	0.0112274	0.0152913	0.0106951	0.0103089	0.0149923	0.00980342	0.00989492	0.0147913	0.0119964	0.0119353	0.0159335	0.011722	0.0107813	0.0147816	0.0106611	0.0107593	0.0137537	0.0105591	0.00999905
P_0666	2.2915	247.129				0.011288	0.012725	0.014298	0.0132993	0.0103953	0.0119336	0.0109614	0.0111821	0.015342	0.0101948	0.00938503	0.0101541	0.013688	0.0121942	0.0140079	0.0118765	0.0167533	0.0142073	0.0306884	0.0152104	0.0153518	0.016076	0.0127488	0.0114041	0.0147913	0.0114744	0.0119353	0.0207135	0.0149287	0.0124368	0.0224308	0.0180599	0.0156204	0.0121112	0.0105591	0.015567
P_0667	1.7781	246.978				0.0113725	0.012725	0.014298	0.0132993	0.0103953	0.0119336	0.0116061	0.013912	0.015342	0.0114925	0.00938503	0.0101541	0.013688	0.0121942	0.0140079	0.0112747	0.0119909	0.0112274	0.0126815	0.0106951	0.0103089	0.0104272	0.00980342	0.00989492	0.0147913	0.0114744	0.0119353	0.0159335	0.011722	0.0107813	0.0106814	0.0106611	0.0107593	0.00988053	0.0105591	0.00999905
P_0668	1.4914	245.061				0.0150819	0.0153209	0.0187429	0.0132993	0.0126199	0.0119336	0.0109614	0.0111821	0.0240711	0.0108324	0.0103033	0.0101541	0.013688	0.0129262	0.0206477	0.0112747	0.0119909	0.0112274	0.0141824	0.0106951	0.0105873	0.014444	0.0132297	0.0109412	0.0147913	0.0114744	0.0119353	0.0159335	0.011722	0.0107813	0.0106814	0.0171821	0.0107593	0.0136296	0.0131669	0.0167951
P_0669	1.5417	245.06				0.0206368	0.0139024	0.0209028	0.023015	0.0171586	0.0119336	0.0140744	0.0138627	0.0304404	0.0123147	0.0149211	0.0109461	0.0199465	0.0158169	0.0186025	0.0112747	0.0119909	0.0112274	0.0183393	0.013121	0.0167498	0.0168424	0.0160583	0.0151194	0.0170007	0.0192185	0.014086	0.018764	0.011722	0.0107813	0.0146613	0.0172509	0.01332	0.017833	0.0172409	0.0155976
P_0670	6.2888	244.192				0.0401538	0.0359869	0.0265238	0.0335031	0.0103953	0.0119336	0.0124521	0.0111821	0.032246	0.0101948	0.00938503	0.0101541	0.0227424	0.0175152	0.0216194	0.0112747	0.0156586	0.0170574	0.0191172	0.0106951	0.014233	0.020208	0.021195	0.00989492	0.0166345	0.0308286	0.0163275	0.0266414	0.0199771	0.041712	0.0526508	0.0296756	0.0107593	0.0209897	0.0105867	0.0129053
P_0671	0.9924	244.093				0.0412929	0.0512922	0.0461136	0.0457382	0.0376583	0.0467191	0.0385938	0.0403487	0.0649572	0.0471305	0.0350424	0.0466643	0.0607385	0.0504928	0.0504947	0.0334952	0.0459415	0.0351783	0.0610963	0.037373	0.0389288	0.039357	0.0365072	0.0420142	0.05165	0.0433587	0.0484762	0.064879	0.0405661	0.0469978	0.0449718	0.0460114	0.0466676	0.0388707	0.0347728	0.0416815
P_0672	7.415	254.212				0.041961	0.0269997	0.0201903	0.0310886	0.0103953	0.0119336	0.0128727	0.0111821	0.0333155	0.0101948	0.00938503	0.0153774	0.0171605	0.0121942	0.018549	0.0112747	0.0157485	0.0136429	0.016952	0.0106951	0.0103089	0.0177451	0.02831	0.00989492	0.0147913	0.0215498	0.0177732	0.0252754	0.0175695	0.0346185	0.0312858	0.029255	0.0107593	0.0156295	0.0105591	0.014529
P_0673	3.0652	254.162				0.011288	0.012725	0.014298	0.0132993	0.0103953	0.0119336	0.0109614	0.0111821	0.015342	0.0101948	0.00938503	0.0101541	0.013688	0.0121942	0.0140079	0.0112747	0.0119909	0.0112274	0.0126815	0.0106951	0.0103089	0.0104272	0.00980342	0.00989492	0.0147913	0.0114744	0.0119353	0.0159335	0.011722	0.0107813	0.0112795	0.0196747	0.0109813	0.017333	0.0105591	0.00999905	ATH001p0015134	1_D-48h_FDDAp.TXT_2	422	3.019	254.159	3108	255.162	436
P_0674	2.0606	254.162				0.01262	0.0203942	0.0170193	0.0247146	0.0173589	0.020185	0.0188558	0.0146584	0.0451362	0.0153484	0.0106613	0.0144795	0.013688	0.0152542	0.0144725	0.0136137	0.0188935	0.0188708	0.0143178	0.0149517	0.0128291	0.0122776	0.0122072	0.00989492	0.0147913	0.0188063	0.0134511	0.0159335	0.0122129	0.0117762	0.010684	0.0142892	0.0107593	0.00988053	0.0110404	0.0101795
P_0675	2.9847	254.159				0.011288	0.012725	0.014298	0.0132993	0.0103953	0.0119336	0.0109614	0.0111821	0.015342	0.0101948	0.00938503	0.0101541	0.013688	0.0121942	0.0140079	0.0112747	0.0119909	0.0112274	0.0126815	0.0106951	0.0103089	0.0104272	0.00980342	0.00989492	0.01567	0.0188913	0.0227644	0.0790651	0.110909	0.0715626	0.234767	0.223341	0.223472	0.234007	0.186684	0.22767	ATH001p0015126	1_D-48h_FDDAp.TXT_2	414	2.975	254.159	7726	255.161	1026
P_0676	4.5814	254.085				0.0926267	0.119253	0.121762	0.114501	0.0822168	0.075306	0.0845633	0.0707969	0.16478	0.0764667	0.0604169	0.0503633	0.175325	0.104134	0.100419	0.106529	0.0967071	0.0921465	0.0850632	0.0665644	0.0719878	0.0670196	0.0444053	0.0486372	0.15062	0.138915	0.137191	0.143988	0.0927489	0.0896642	0.0946348	0.0732947	0.0680599	0.0680683	0.0536284	0.0595143	ATH001p0020126	1_H-03h_FDDAp.TXT_2	688	4.572	254.085	4711	255.091	379
P_0677	4.6305	254.085				0.0154004	0.0195279	0.023502	0.0234949	0.0178753	0.0172877	0.0161641	0.0145707	0.0397344	0.0101948	0.0105085	0.0101541	0.013688	0.0122918	0.0150342	0.0112747	0.0170526	0.0182511	0.0149896	0.0120794	0.0103089	0.0104272	0.00980342	0.00989492	0.0147913	0.0166618	0.0252077	0.0159335	0.0186873	0.0172932	0.0182193	0.0191765	0.0142398	0.0133815	0.0127554	0.024037	ATH001p0025000	1_H-09h_FDDAp.TXT_2	675	4.596	254.087	3444	255.092	452
P_0678	2.9859	253.152				0.011288	0.012725	0.014298	0.0132993	0.0103953	0.0119336	0.0109614	0.0111821	0.015342	0.0101948	0.00938503	0.0101541	0.013688	0.0121942	0.0140079	0.0112747	0.0119909	0.0112274	0.0126815	0.0106951	0.0103089	0.0104272	0.00980342	0.00989492	0.0147913	0.0114744	0.0119353	0.0159335	0.011722	0.0107813	0.0106814	0.0391766	0.0378189	0.037403	0.0290024	0.0367762
P_0679	0.919	252.974				0.011288	0.012725	0.014298	0.0132993	0.0103953	0.0119336	0.0132633	0.0111821	0.0341379	0.0108332	0.0119951	0.0137634	0.013688	0.0121942	0.0140079	0.0112747	0.0119909	0.0112274	0.0126815	0.0106951	0.0103089	0.0119288	0.0126888	0.0122697	0.0147913	0.0114744	0.0119353	0.0159335	0.011722	0.011758	0.0106814	0.0106611	0.0107664	0.0135438	0.011378	0.0127489
P_0680	3.2027	252.113				0.011288	0.012725	0.014298	0.0132993	0.0103953	0.0131592	0.0109614	0.017623	0.015342	0.0123813	0.0138497	0.0101541	0.013688	0.0121942	0.0140079	0.0112747	0.0119909	0.0112274	0.0126815	0.0170141	0.0173896	0.0104272	0.00980342	0.00989492	0.0147913	0.0114744	0.0119353	0.0228599	0.0222123	0.0107813	0.0106814	0.0225867	0.0107593	0.00988053	0.0105591	0.00999905	ATH001p0069712	2_D-24h_FDDAp.TXT_3	333	3.159	252.11	4528	253.113	445
P_0681	5.4594	252.11				0.0241876	0.0361469	0.0389821	0.0339839	0.0211417	0.0302328	0.022589	0.0228294	0.0350718	0.0222042	0.0219425	0.023486	0.0481778	0.0313967	0.0388378	0.0254131	0.0288287	0.024088	0.0179987	0.0196179	0.0216888	0.0173662	0.0157605	0.0172882	0.0451135	0.0285734	0.0333664	0.0386115	0.0266792	0.020136	0.0227086	0.0209718	0.0271849	0.0140304	0.0150712	0.0210337
P_0682	3.1216	252.109				0.190475	0.254767	0.218459	0.225654	0.24236	0.260139	0.224264	0.273755	0.535911	0.242549	0.181612	0.227831	0.20681	0.248829	0.268754	0.200783	0.313644	0.26763	0.265932	0.227091	0.280873	0.240949	0.20697	0.198532	0.21289	0.234112	0.264117	0.356888	0.324155	0.267608	0.312584	0.268508	0.310274	0.163	0.201612	0.215143	ATH001p0162341	3_W-24h_FDDAp.TXT_2	426	3.12	252.11	9779	253.113	1379
P_0683	3.1584	252.109				0.06158	0.224101	0.0656659	0.109835	0.0735113	0.0875003	0.0448383	0.0755831	0.108303	0.0805463	0.0571407	0.07934	0.0726627	0.0844705	0.10874	0.115557	0.140458	0.244956	0.0667511	0.0690874	0.0347474	0.113572	0.0400697	0.0568125	0.0675483	0.0523088	0.0502973	0.0854693	0.0422666	0.262317	0.063018	0.0726384	0.137733	0.065041	0.0446712	0.193794	ATH001p0162341	3_W-24h_FDDAp.TXT_2	426	3.12	252.11	9779	253.113	1379
P_0685	2.745	251.071			C00007507:L-gamma-Glutamyl-L-cysteine;	0.011288	0.012725	0.014298	0.0132993	0.0103953	0.0119336	0.0109614	0.0111821	0.015342	0.0101948	0.00938503	0.0101541	0.013688	0.0121942	0.0140079	0.0112747	0.0119909	0.0112274	0.020683	0.019101	0.0219257	0.0353934	0.0243574	0.0243344	0.0147913	0.0114744	0.0119353	0.0159335	0.011722	0.0107813	0.0201632	0.018241	0.0241007	0.0289133	0.0190608	0.0272871
P_0686	1.4437	251.071			C00007507:L-gamma-Glutamyl-L-cysteine;	0.011288	0.012725	0.014298	0.0132993	0.0103953	0.0119336	0.0109614	0.0111821	0.015342	0.0101948	0.00938503	0.0101541	0.013688	0.0121942	0.0140079	0.0112747	0.0119909	0.0268467	0.0126815	0.0273204	0.0350895	0.0104272	0.0127896	0.0155564	0.0147913	0.0114744	0.0119353	0.0159335	0.011722	0.0107813	0.0106814	0.0106611	0.0107593	0.00988053	0.0105591	0.00999905	ATH001p0013915	1_D-24h_FDDAp.TXT_5	56	1.439	251.07	2009	252.077	155
P_0687	1.4877	251.071			C00007507:L-gamma-Glutamyl-L-cysteine;	0.0133311	0.012725	0.014298	0.0173794	0.0103953	0.0119336	0.0109614	0.0111821	0.015342	0.0101948	0.00938503	0.0101541	0.0284793	0.0129881	0.0177281	0.0390853	0.0467399	0.0394655	0.0837177	0.034084	0.0484952	0.034543	0.022561	0.0136076	0.0207272	0.0114744	0.0122995	0.0632275	0.0422888	0.0470892	0.070397	0.0524343	0.043725	0.0284224	0.0273339	0.0304352	ATH001p0013918	1_D-24h_FDDAp.TXT_5	59	1.498	251.07	3349	252.067	256
P_0688	3.0116	265.124				0.011288	0.012725	0.014298	0.0132993	0.0103953	0.0119336	0.0109614	0.0111821	0.015342	0.0101948	0.00938503	0.0101541	0.013688	0.0121942	0.0140079	0.0112747	0.0119909	0.0112274	0.0126815	0.0143806	0.0166553	0.0160799	0.0135081	0.0145551	0.0147913	0.0114744	0.0119353	0.0159335	0.011722	0.0107813	0.0106814	0.0106611	0.0107593	0.00988053	0.0105591	0.00999905
P_0689	1.7918	265.123				0.011288	0.012725	0.014298	0.0132993	0.0103953	0.0119336	0.0109614	0.0111821	0.015342	0.0101948	0.00938503	0.0101541	0.0177761	0.0170719	0.0208673	0.0465869	0.0402635	0.0443364	0.0686894	0.0311058	0.0360658	0.0364528	0.0174668	0.0133696	0.0147913	0.0114744	0.0119353	0.0159335	0.011722	0.0107813	0.0106814	0.0106611	0.0107593	0.00988053	0.0105591	0.00999905	ATH001p0028350	1_H-09h_FDDAp.TXT_5	51	1.805	265.123	2091	266.125	255
P_0690	0.9484	265.113			C00007653:2-(6'-Methylthio)hexylmalic acid;	0.0214953	0.0214858	0.0216493	0.0206253	0.0174332	0.0222291	0.0183606	0.0194831	0.0329388	0.016808	0.0140664	0.0173999	0.0196792	0.0211714	0.038516	0.024291	0.026927	0.0240488	0.0263731	0.017323	0.0181606	0.0181499	0.0237305	0.0229758	0.0224334	0.0220016	0.0200752	0.0259522	0.0194061	0.0194672	0.018448	0.0220984	0.0171072	0.0191065	0.0241714	0.0200663
P_0691	1.0016	265.113			C00007653:2-(6'-Methylthio)hexylmalic acid;	0.0130528	0.0169243	0.0165855	0.0139422	0.0132544	0.0180197	0.0109614	0.0112584	0.015342	0.0101948	0.0140664	0.0101541	0.013688	0.0129502	0.0161212	0.0185282	0.0167553	0.0196882	0.0208831	0.0121346	0.0139583	0.0172543	0.0170251	0.0106134	0.0147913	0.0130071	0.0141827	0.0159335	0.0149048	0.0115616	0.0106814	0.0106611	0.0107593	0.0109933	0.0105591	0.0106991
P_0692	2.3611	265.072				0.011288	0.012725	0.014298	0.0132993	0.0103953	0.0119336	0.0109614	0.0111821	0.015342	0.0101948	0.00938503	0.0101541	0.0144942	0.0121942	0.0140079	0.0112747	0.0119909	0.0112274	0.0147119	0.0106951	0.0103089	0.016913	0.0113524	0.0125554	0.0147913	0.0114744	0.0119353	0.0159335	0.011722	0.0107813	0.0106814	0.0106611	0.0107593	0.00988053	0.0105591	0.00999905
P_0693	0.748	263.935				0.011288	0.012753	0.014298	0.0132993	0.0103953	0.0119336	0.0109614	0.0111821	0.015342	0.0101948	0.00938503	0.0101541	0.013688	0.0154622	0.0140079	0.0112747	0.0119909	0.0112274	0.0126815	0.0106951	0.0103089	0.0104272	0.00980342	0.00989492	0.0147913	0.0114744	0.0119353	0.0159335	0.011722	0.0107813	0.0106814	0.0129905	0.0107593	0.00988053	0.0105591	0.00999905
P_0694	3.4683	263.105				0.011288	0.012725	0.014298	0.0132993	0.0103953	0.0119336	0.0109614	0.0111821	0.015342	0.0101948	0.00938503	0.0101541	0.013688	0.0121942	0.0140079	0.0112747	0.0119909	0.0112274	0.0148386	0.0108876	0.0111749	0.0104272	0.00980342	0.00989492	0.0147913	0.0114744	0.0119353	0.0159335	0.011722	0.0107813	0.0118768	0.0156877	0.0123676	0.00988053	0.0105591	0.00999905
P_0695	2.3358	260.07				0.0148195	0.012725	0.014298	0.0140881	0.0103953	0.0119336	0.0109614	0.0111821	0.015342	0.0101948	0.00938503	0.0101541	0.0157925	0.0121942	0.0140079	0.0115453	0.0119909	0.0112274	0.0126815	0.0106951	0.0103089	0.0104272	0.00980342	0.00989492	0.0173459	0.0114744	0.0119353	0.0171795	0.011722	0.0107813	0.0106814	0.0106611	0.0107593	0.00988053	0.0105591	0.00999905
P_0696	0.8609	259.982				0.011288	0.012725	0.014298	0.0132993	0.0117978	0.0131734	0.0109614	0.0144954	0.0224872	0.0101948	0.00938503	0.0106572	0.013688	0.0121942	0.0145711	0.0112747	0.0154678	0.0126184	0.0159617	0.0144763	0.0136819	0.0104272	0.0104032	0.00989492	0.0147913	0.0114744	0.0119353	0.0159335	0.0129776	0.0119186	0.0127157	0.0110305	0.0113576	0.00988053	0.0105591	0.010459
P_0697	3.1837	259.121				0.011288	0.0127575	0.014298	0.0132993	0.0103953	0.0119336	0.0109614	0.0111821	0.015342	0.0101948	0.00938503	0.0101541	0.013688	0.0122635	0.0140079	0.0112747	0.0119909	0.0112274	0.0126815	0.0106951	0.0103089	0.0104272	0.00980342	0.00989492	0.0147913	0.0114744	0.0119353	0.0159335	0.011722	0.0107813	0.0106814	0.0106611	0.0107593	0.00988053	0.0105591	0.00999905
P_0698	2.4975	258.93				0.011288	0.012725	0.014298	0.0132993	0.0103953	0.0119336	0.0109614	0.0111821	0.015342	0.0101948	0.00938503	0.0101541	0.013688	0.0153651	0.0195647	0.0185581	0.0231778	0.0222386	0.0243855	0.0217705	0.0250736	0.0209301	0.0213304	0.0157106	0.0175554	0.0118971	0.0141568	0.0307486	0.0199453	0.0229239	0.0193116	0.0170979	0.0237756	0.0174199	0.0174442	0.0193686
P_0699	2.4422	258.929				0.011288	0.012725	0.014298	0.0132993	0.0103953	0.0119336	0.0109614	0.0111821	0.015342	0.0101948	0.00938503	0.0101541	0.013688	0.0121942	0.0140079	0.0112747	0.0119909	0.0112274	0.0150503	0.0106951	0.0122427	0.0117341	0.00980342	0.00989492	0.0147913	0.0114744	0.0119353	0.0159335	0.011722	0.0107813	0.0123816	0.011351	0.0128426	0.0102563	0.0105591	0.00999905
P_0700	0.896	258.111				0.106219	0.0999289	0.105133	0.123442	0.0935349	0.132314	0.115674	0.0933942	0.101978	0.0956268	0.0823186	0.110777	0.0834917	0.0951768	0.137987	0.164469	0.167572	0.157057	0.182617	0.121956	0.122715	0.122431	0.109098	0.0994029	0.130542	0.0807801	0.0962591	0.219514	0.15828	0.16067	0.15602	0.140956	0.138457	0.0946782	0.101393	0.118998	ATH001p0071998	2_D-24h_FDDAp.TXT_8	10	0.897	258.111	5301	259.111	315
P_0701	0.9701	258.11				0.011288	0.012725	0.014298	0.0132993	0.0103953	0.0144483	0.0110491	0.0111821	0.015342	0.0101948	0.00938503	0.0106227	0.013688	0.0121942	0.0140079	0.0124168	0.0119909	0.0112274	0.0129651	0.0106951	0.0103089	0.0104272	0.00980342	0.00989492	0.0147913	0.0127455	0.0119353	0.0170543	0.012234	0.0107813	0.0106814	0.0141285	0.0113634	0.00988053	0.0105591	0.0110589	ATH001p0029125	1_H-09h_FDDAp.TXT_10	10	0.937	258.112	2686	259.114	482
P_0702	0.9922	256.082				0.0263521	0.0259688	0.0271629	0.0322642	0.0190925	0.0220606	0.0257347	0.0168846	0.0401565	0.0208657	0.0141528	0.0190308	0.0310993	0.0223771	0.0271695	0.0271284	0.020584	0.0225279	0.026642	0.0175079	0.0184329	0.023235	0.0158418	0.0148133	0.0361811	0.0236113	0.0222748	0.0388582	0.0269719	0.0185034	0.025527	0.0194057	0.0202263	0.0193519	0.019521	0.015898
P_0703	1.2529	256.08				0.011288	0.012725	0.0157379	0.0132993	0.0103953	0.0130922	0.0109614	0.0111821	0.0209516	0.0101948	0.00938503	0.0101541	0.013688	0.0121942	0.0140079	0.0120764	0.0119909	0.0112274	0.0126815	0.0106951	0.0103089	0.0104272	0.00980342	0.00989492	0.0147913	0.0144507	0.0119353	0.0159335	0.011722	0.0107813	0.0106814	0.0106611	0.0107593	0.00988053	0.0105591	0.00999905
P_0704	0.9159	271.069			C00007232:Pelargonidin;C00002526:1,3,7-Trihydroxyxanthone;	0.011288	0.012725	0.014298	0.0162018	0.0103953	0.0125848	0.0109614	0.0111821	0.015342	0.0101948	0.00938503	0.0101541	0.013688	0.0133083	0.0140079	0.0169325	0.0119909	0.0164934	0.0126815	0.0106951	0.0103089	0.0104272	0.00980342	0.00989492	0.0147913	0.0114744	0.0119353	0.0215025	0.01593	0.0110277	0.0146008	0.0106611	0.0107593	0.00988053	0.0105591	0.0100487
P_0705	0.9848	271.067			C00007232:Pelargonidin;C00002526:1,3,7-Trihydroxyxanthone;	0.011288	0.012725	0.014298	0.0132993	0.014031	0.0150556	0.0109614	0.0111821	0.015342	0.0101948	0.00938503	0.0101541	0.013688	0.0129862	0.0152599	0.0187349	0.0119909	0.0112274	0.0126815	0.0134911	0.0125366	0.0104272	0.00980342	0.00989492	0.0147913	0.0114744	0.0119353	0.019972	0.0171789	0.0107813	0.0143469	0.0106611	0.0129324	0.0102182	0.0105591	0.00999905
P_0706	0.7485	270.946				0.0157581	0.0175097	0.0166414	0.0142346	0.0103953	0.0209162	0.0227763	0.0162439	0.0340548	0.0101948	0.0202213	0.017642	0.023314	0.0167184	0.0163299	0.014409	0.0184306	0.0112274	0.0153786	0.0204912	0.0209989	0.0242163	0.0191559	0.0211158	0.0224395	0.0190882	0.0198896	0.0290589	0.015738	0.0167204	0.0180284	0.0127152	0.0164617	0.0174004	0.0178538	0.0194067
P_0707	2.9814	270.151				0.011288	0.012725	0.014298	0.0132993	0.0103953	0.0119336	0.0109614	0.0111821	0.015342	0.0101948	0.00938503	0.0101541	0.013688	0.0121942	0.0140079	0.0112747	0.0119909	0.0112274	0.0126815	0.0106951	0.0103089	0.0104272	0.00980342	0.00989492	0.0147913	0.0114744	0.0119353	0.0159335	0.011722	0.0107813	0.0142222	0.0152065	0.0155405	0.0138776	0.0129243	0.0120351
P_0708	0.9925	270.151				0.011288	0.012725	0.014298	0.0132993	0.0103953	0.0119336	0.0109614	0.0111821	0.015342	0.0101948	0.00938503	0.0101541	0.013688	0.0121942	0.0140079	0.0112747	0.0119909	0.0112274	0.0126815	0.0106951	0.0103089	0.0104272	0.00980342	0.00989492	0.0147913	0.0114744	0.0119353	0.0159335	0.011722	0.0147381	0.0146224	0.0106611	0.0107593	0.00988053	0.0105591	0.00999905
P_0709	1.7935	270.117				0.0207505	0.0165592	0.016692	0.0181948	0.0163579	0.0129461	0.0171571	0.0111821	0.0204969	0.0134432	0.00984472	0.0121666	0.0211054	0.0157853	0.0160526	0.017363	0.0158357	0.0174322	0.018077	0.0109751	0.0115416	0.0168835	0.00980342	0.00989492	0.039309	0.0213194	0.0240642	0.0586889	0.0346359	0.0348086	0.0683293	0.0388574	0.0334744	0.0329356	0.0222483	0.0206997
P_0710	2.3391	270.099				0.011288	0.012725	0.014298	0.0132993	0.0103953	0.0119336	0.0109614	0.0111821	0.015342	0.0101948	0.00938503	0.0101541	0.013688	0.0121942	0.0140079	0.0112747	0.0119909	0.0112274	0.0126815	0.0106951	0.0103089	0.0104272	0.00980342	0.00989492	0.0147913	0.0114744	0.0119353	0.0159335	0.011722	0.0107813	0.0106814	0.0106611	0.0107593	0.0153313	0.0105591	0.0136315
P_0711	0.7407	269.946				0.0122488	0.0152887	0.014298	0.0150215	0.0127671	0.016236	0.0200833	0.0142474	0.0276019	0.0233799	0.0147431	0.0167937	0.0162477	0.0154458	0.0160868	0.0143375	0.0164288	0.0112274	0.0152943	0.0159357	0.0103089	0.017819	0.0160222	0.0180196	0.0147913	0.0117017	0.0119353	0.0262518	0.0127984	0.0127519	0.0172868	0.0125791	0.0107593	0.0192327	0.0171592	0.00999905
P_0712	0.7466	268.948				0.0363576	0.037488	0.0394757	0.0369971	0.0357666	0.0394047	0.0338605	0.0397668	0.0617845	0.0456016	0.0365743	0.0385291	0.0397985	0.0358426	0.0411833	0.0308087	0.0342718	0.0283296	0.0400814	0.0334969	0.0344688	0.038837	0.0374964	0.0408303	0.0420928	0.0364337	0.0367751	0.0439766	0.03385	0.0340477	0.034562	0.0360486	0.0323339	0.0409846	0.038743	0.0367417	ATH001p0072111	2_D-24h_FDDAp.TXT_11	3	0.76	268.947	1257	269.94	282
P_0713	8.4908	268.265				0.011288	0.012725	0.014298	0.0132993	0.0103953	0.0119336	0.0109614	0.0111821	0.015342	0.0101948	0.00938503	0.0101541	0.013688	0.0121942	0.0186691	0.0112747	0.0119909	0.0112274	0.0126815	0.0106951	0.0103089	0.0104272	0.00980342	0.00989492	0.0147913	0.0136188	0.0119353	0.0159335	0.011722	0.0202322	0.0106814	0.0106611	0.0107593	0.00988053	0.0105591	0.00999905
P_0714	1.921	268.106	T068:Adenosine;		C00007444:Adenosine;	0.0129586	0.0132595	0.014298	0.0132993	0.0103953	0.0138453	0.0109614	0.0111821	0.0266644	0.0101948	0.0106239	0.0101541	0.013688	0.0150603	0.0170987	0.0112747	0.0119909	0.0112274	0.0126815	0.0106951	0.0135133	0.0104272	0.00980342	0.00989492	0.0147913	0.0127014	0.0132959	0.0159335	0.011722	0.0134213	0.0106814	0.0120238	0.0107593	0.00988053	0.0105591	0.00999905	ATH001p0166180	3_W-24h_FDDAp.TXT_5	79	1.932	268.105	1066	269.105	45
P_0715	1.7737	268.016				0.011288	0.012725	0.014298	0.0132993	0.0103953	0.0119336	0.0151423	0.0111821	0.0159947	0.0101948	0.0100423	0.0109407	0.013688	0.0121942	0.0140079	0.0112747	0.0119909	0.0112274	0.0126815	0.0106951	0.0103089	0.0104272	0.00980342	0.00989492	0.0147913	0.0114744	0.0119353	0.0159335	0.011722	0.0107813	0.0106814	0.0106611	0.0107593	0.00988053	0.0105591	0.00999905
P_0716	7.6703	267.124				0.0121607	0.012725	0.014298	0.0132993	0.0103953	0.0119336	0.0109614	0.0599868	0.0272559	0.0101948	0.0157015	0.025952	0.013688	0.0121942	0.0140079	0.0141423	0.0119909	0.0112274	0.0126815	0.0214906	0.0218106	0.0104272	0.0621695	0.0439666	0.0147913	0.0114744	0.0119353	0.0159335	0.011722	0.0107813	0.0106814	0.0439114	0.045252	0.00988053	0.040956	0.0496429	ATH001p0095579	2_H-48h_FDDAp.TXT_7	40	7.682	267.125	1136	268.124	246
P_0717	7.7078	267.124				0.011288	0.012725	0.014298	0.0132993	0.0103953	0.0119336	0.0109614	0.0429616	0.0190371	0.0101948	0.00985266	0.0172783	0.013688	0.0121942	0.0140079	0.011682	0.0119909	0.0112274	0.0126815	0.0186851	0.0166273	0.0104272	0.00980342	0.0288614	0.0147913	0.0114744	0.0119353	0.0159335	0.011722	0.0107813	0.0106814	0.0244098	0.0349715	0.00988053	0.0202312	0.00999905	ATH001p0095579	2_H-48h_FDDAp.TXT_7	40	7.682	267.125	1136	268.124	246
P_0718	6.2899	266.172				0.0260527	0.0234141	0.014298	0.0208693	0.0103953	0.0119336	0.0109614	0.0111821	0.0235672	0.0101948	0.00938503	0.0101541	0.013688	0.0121942	0.0172395	0.0112747	0.0119909	0.0112274	0.0181969	0.0106951	0.0107808	0.0158165	0.0125876	0.00989492	0.0147913	0.0138111	0.0139505	0.0159335	0.0145821	0.0222102	0.0275214	0.0227233	0.0107593	0.0149783	0.0105591	0.00999905
P_0719	0.8488	265.924				0.011288	0.0203855	0.0236891	0.0185126	0.0147821	0.0235914	0.0155529	0.011919	0.015342	0.0111657	0.0102794	0.0103571	0.013688	0.0167304	0.0221584	0.0194934	0.0198166	0.020206	0.0216527	0.0180742	0.0150661	0.0116991	0.00992429	0.0100863	0.0147913	0.0177506	0.0205701	0.0162522	0.0240811	0.0172932	0.0187616	0.0194672	0.0136663	0.0103306	0.0109117	0.0125188
P_0720	1.9192	286.093				0.0357426	0.0386055	0.0327716	0.0393543	0.0356225	0.0365943	0.0109614	0.0197567	0.0573475	0.0310003	0.0126195	0.0238651	0.0352769	0.0361373	0.0436578	0.0341483	0.0307926	0.0308049	0.0353342	0.0233819	0.0337166	0.0318139	0.0190568	0.0126066	0.0480086	0.0292417	0.0324817	0.0518696	0.0254431	0.0241258	0.0387227	0.0306217	0.027592	0.028322	0.0246334	0.0131356	ATH001p0002151	1_D-03h_FDDAp.TXT_3	210	1.929	286.091	1420	287.098	163
P_0721	2.0809	286.092				0.0360412	0.0328358	0.0346666	0.046325	0.0292906	0.0338836	0.0264538	0.0253052	0.0574099	0.0232805	0.00938503	0.0101541	0.0359433	0.0265983	0.034867	0.0112747	0.0119909	0.0112274	0.0294971	0.0161073	0.0207667	0.0104272	0.00980342	0.01402	0.0440325	0.0114744	0.0204416	0.0159335	0.011722	0.0107813	0.0106814	0.0106611	0.0123245	0.00988053	0.0105591	0.00999905	ATH001p0042784	1_W-03h_FDDAp.TXT_5	76	2.089	286.093	1126	287.094	138
P_0722	0.7478	284.923				0.011288	0.012725	0.014298	0.0132993	0.0103953	0.0126631	0.0109614	0.0111821	0.0229112	0.0101948	0.00938503	0.01318	0.013688	0.0121942	0.0140079	0.0112747	0.0119909	0.0112274	0.0126815	0.010839	0.0103089	0.0106429	0.0111317	0.00989492	0.0147913	0.0114744	0.0119353	0.0159335	0.011722	0.0107813	0.0106814	0.0106611	0.0107593	0.010939	0.0105591	0.0113323
P_0723	0.9905	282.06				0.0209939	0.0155652	0.0179914	0.0192842	0.0134239	0.0131179	0.0140086	0.0124231	0.0174285	0.0128747	0.00938503	0.0103105	0.0190666	0.0129754	0.0159172	0.0226163	0.0120866	0.0115104	0.0143415	0.0106951	0.0106388	0.0136277	0.00980342	0.00989492	0.0233441	0.0165231	0.0123308	0.0223591	0.0122978	0.0107813	0.0126519	0.0113908	0.0107593	0.0110464	0.0105591	0.00999905
P_0724	7.6809	281.103				0.011288	0.012725	0.014298	0.0132993	0.0103953	0.0119336	0.0109614	0.0186613	0.015342	0.0101948	0.00938503	0.0125045	0.013688	0.0121942	0.0140079	0.0112747	0.0119909	0.0112274	0.0126815	0.0110764	0.0105976	0.0104272	0.0212769	0.0135378	0.0147913	0.0114744	0.0119353	0.0159335	0.011722	0.0107813	0.0106814	0.0191767	0.0195612	0.00988053	0.017237	0.0192188	ATH001p0110169	2_W-24h_FDDAp.TXT_11	15	7.723	281.103	1180	282.111	113
P_0725	2.4797	279.102				0.0285192	0.0198362	0.0162355	0.0374635	0.0104542	0.0168761	0.021455	0.0144302	0.0234323	0.0110804	0.00995352	0.0115689	0.0556579	0.0168948	0.0241903	0.0334237	0.0214674	0.0238689	0.0333436	0.01696	0.0249809	0.0254859	0.0117249	0.0129136	0.0367509	0.019211	0.0148241	0.0464558	0.0251279	0.0176298	0.026929	0.0240739	0.018002	0.0305909	0.0127105	0.0174983	ATH001p0042255	1_W-03h_FDDAp.TXT_4	154	2.473	279.102	1006	280.106	124
P_0726	7.8115	277.181				0.0194176	0.0278229	0.014298	0.0224127	0.0103953	0.0119336	0.011952	0.0111821	0.0160784	0.0101948	0.0112935	0.0101541	0.0149115	0.0244427	0.0140079	0.0135039	0.0119909	0.0127852	0.0203266	0.0106951	0.0103089	0.0132217	0.00980342	0.0115941	0.0202641	0.0114744	0.0138771	0.0159335	0.011722	0.0135775	0.0113021	0.0106611	0.0107593	0.00988053	0.0105591	0.00999905
P_0727	2.8531	277.166				0.0190558	0.0808756	0.0570128	0.0209071	0.0572413	0.0605054	0.0246858	0.0460172	0.0738285	0.0296765	0.0362854	0.0344425	0.0154198	0.0578724	0.0518937	0.0123541	0.0574976	0.0527677	0.0243585	0.0319966	0.0406187	0.0347037	0.038409	0.0266736	0.0147913	0.0477106	0.0569883	0.0331998	0.0458858	0.0582472	0.0262476	0.0450487	0.0395263	0.0126701	0.0519633	0.0305191	ATH001p0079123	2_H-03h_FDDAp.TXT_3	314	2.866	277.167	2317	278.17	495
P_0728	3.0827	277.166				0.0366461	0.0823899	0.0421409	0.0272858	0.0329323	0.0428378	0.0193395	0.0111821	0.0337708	0.0262411	0.00938503	0.0101541	0.0188487	0.0416554	0.0486598	0.0190009	0.0364556	0.0225072	0.028785	0.015678	0.031542	0.0292797	0.0194239	0.0165206	0.0147913	0.051835	0.0450365	0.0488223	0.0382194	0.0321172	0.0297017	0.0260507	0.0297585	0.00988053	0.0253418	0.0208732	ATH001p0098107	2_W-03h_FDDAp.TXT_3	326	3.087	277.166	3040	278.177	194
P_0729	0.9892	276.119				0.0335194	0.0273327	0.0226194	0.0354041	0.0170274	0.0214566	0.026591	0.0293008	0.0453167	0.0270512	0.0199906	0.0236014	0.0429619	0.0207676	0.0273542	0.0336831	0.0295562	0.0268578	0.0458565	0.0316648	0.0308011	0.0381296	0.0375012	0.0384292	0.0403266	0.020733	0.0193857	0.0421855	0.0268902	0.0260131	0.0438419	0.0447169	0.0355993	0.0383288	0.0313853	0.0415357
P_0730	0.827	274.875				0.0197948	0.0185153	0.0173058	0.0230582	0.0108201	0.0160589	0.0114875	0.0127069	0.016116	0.0106688	0.0103185	0.0111085	0.023068	0.0235457	0.0163691	0.0209935	0.0130737	0.0179185	0.019092	0.015957	0.0113192	0.011811	0.0139938	0.0132893	0.0220429	0.0140614	0.0141582	0.024547	0.0177367	0.0129522	0.0131913	0.0157129	0.0114708	0.0114495	0.0113295	0.0131587
P_0731	7.0155	274.276				0.011288	0.012725	0.014298	0.0132993	0.0103953	0.0119336	0.0109614	0.0111821	0.0528794	0.0101948	0.0310204	0.0381584	0.013688	0.0121942	0.139999	0.0112747	0.0119909	0.0112274	0.0126815	0.0376349	0.0103089	0.0104272	0.00980342	0.00989492	0.0147913	0.152665	0.0119353	0.0159335	0.011722	0.107415	0.031292	0.0106611	0.0107593	0.00988053	0.0105591	0.00999905	ATH001p0134539	3_H-03h_FDDAp.TXT_2	1147	6.995	274.274	3566	275.276	567
P_0732	6.9599	274.276				0.218618	0.012725	0.014298	0.0132993	0.0103953	0.0119336	0.0715117	0.0111821	0.015342	0.0101948	0.147015	0.211489	0.013688	0.0133659	0.501344	0.0250908	0.0139907	0.0605496	0.0165715	0.103652	0.0123483	0.0104272	0.00980342	0.134035	0.0147913	0.53341	0.044617	0.0159335	0.011722	0.382569	0.18197	0.0106611	0.0370804	0.00988053	0.0105591	0.00999905	ATH001p0134539	3_H-03h_FDDAp.TXT_2	1147	6.995	274.274	3566	275.276	567
P_0733	2.7317	274.103				0.011288	0.012725	0.014298	0.0132993	0.0103953	0.0119336	0.0109614	0.0111821	0.015342	0.0101948	0.00938503	0.0101541	0.013688	0.0121942	0.0140079	0.0112747	0.0119909	0.0112274	0.0175215	0.0106951	0.0103089	0.0104272	0.00980342	0.00989492	0.0147913	0.0114744	0.0119353	0.0159335	0.011722	0.0107813	0.0114504	0.0121978	0.0107593	0.00988053	0.0105591	0.00999905
P_0734	0.7302	272.939				0.011288	0.012725	0.014298	0.0132993	0.0103953	0.0119336	0.0111817	0.0111821	0.015342	0.0101948	0.00938503	0.0101541	0.013688	0.0121942	0.0140079	0.0112747	0.0119909	0.0112274	0.0126815	0.0106951	0.0103089	0.0104272	0.00980342	0.00989492	0.0147913	0.0114744	0.0119353	0.0175835	0.011722	0.0107813	0.0106814	0.0106611	0.0113184	0.00988053	0.0105591	0.00999905
P_0735	0.9593	271.977				0.0314331	0.0330312	0.0378687	0.0288366	0.0285519	0.029961	0.0322052	0.0394363	0.0993543	0.0349296	0.0260853	0.029678	0.0342144	0.0275043	0.031711	0.0331701	0.0367162	0.0317137	0.0325808	0.0311149	0.0296196	0.0376788	0.0313369	0.0374528	0.0256942	0.0381342	0.0363072	0.0374828	0.033091	0.0301085	0.0294165	0.0303339	0.028901	0.0276575	0.0307083	0.0396068	ATH001p0166836	3_W-24h_FDDAp.TXT_9	15	0.972	271.976	3083	272.984	160
P_0736	1.5394	291.065				0.0219901	0.0185723	0.0309122	0.0278065	0.0182244	0.018021	0.0173041	0.0130238	0.0352699	0.0133959	0.0158296	0.0142399	0.0189249	0.0196327	0.0234311	0.0114681	0.0133099	0.0114826	0.0212047	0.0167128	0.0206851	0.020967	0.0186506	0.0167596	0.0220369	0.0143903	0.0200103	0.0170724	0.0126729	0.0107813	0.0176954	0.0161285	0.0164036	0.0237847	0.0212572	0.0163248
P_0737	0.8302	290.848				0.693155	0.767432	0.830456	0.775746	0.597806	0.678341	0.604489	0.625616	0.792549	0.515174	0.490217	0.51524	0.792233	0.717269	0.847456	0.637787	0.678929	0.605014	0.651283	0.585385	0.519048	0.539533	0.516623	0.512555	0.831805	0.695619	0.708359	0.940966	0.67997	0.629621	0.58673	0.570475	0.558373	0.500559	0.550622	0.542555	ATH001p0081670	2_H-09h_FDDAp.TXT_2	129	0.83	290.848	21028	291.85	769
P_0738	1.5413	290.08			C00007598:N-Succinyl-2-L-amino-6-oxopimelate;	0.0201628	0.0217853	0.02319	0.0206331	0.0189031	0.0125536	0.0159502	0.0141378	0.0339489	0.0150831	0.0133788	0.0101541	0.0184023	0.0173489	0.0147396	0.0112747	0.0119909	0.0112274	0.0166341	0.0144742	0.0146584	0.0189894	0.0207876	0.0130397	0.0168611	0.0163093	0.0134776	0.0159335	0.011722	0.0107813	0.0149531	0.0149218	0.0133775	0.0167192	0.0164695	0.0164809
P_0739	1.4907	290.08			C00007598:N-Succinyl-2-L-amino-6-oxopimelate;	0.0173589	0.0139739	0.0166911	0.0157463	0.0132341	0.0119336	0.0114942	0.0111821	0.0176577	0.0101948	0.00938503	0.0109997	0.0145689	0.0121942	0.0140079	0.0112747	0.0119909	0.0112274	0.0126815	0.0112305	0.0128045	0.0126151	0.0124896	0.00989492	0.0147913	0.0114744	0.0119353	0.0159335	0.011722	0.0107813	0.0109271	0.0164572	0.0107593	0.013916	0.0113718	0.0114204
P_0740	3.1141	289.074			C00007234:(+)-Dihydrokaempferol;	0.0124567	0.012725	0.014298	0.0132993	0.0103953	0.0119336	0.0109614	0.0111821	0.015342	0.0101948	0.00938503	0.0101541	0.013688	0.0121942	0.0140079	0.0112747	0.0119909	0.0112274	0.0126815	0.0106951	0.0103089	0.0104993	0.00980342	0.00989492	0.0147913	0.0114744	0.0119353	0.0159335	0.011722	0.0107813	0.0111607	0.0106611	0.0107593	0.00988053	0.0105591	0.00999905
P_0741	0.7467	288.954				0.011288	0.012725	0.014298	0.0132993	0.0103953	0.0119336	0.0109614	0.0111821	0.0176074	0.0101948	0.00938503	0.0101541	0.013688	0.0121942	0.0140079	0.0112747	0.0119909	0.0112274	0.0126815	0.0106951	0.0103089	0.0104272	0.00980342	0.00989492	0.0147913	0.0114744	0.0119353	0.0159335	0.011722	0.0122247	0.0106814	0.0106611	0.0107593	0.00988053	0.0105591	0.00999905
P_0742	0.7824	287.064			C00006614:Cyanidin;C00007395:5-Phosphoribosylglycineamide;C00004565:Kaempferol;	0.011288	0.012725	0.014298	0.0132993	0.0103953	0.0119336	0.0109614	0.0111821	0.015342	0.0101948	0.00938503	0.0101541	0.013688	0.0121942	0.0140079	0.0112747	0.0119909	0.0112274	0.0126815	0.0106951	0.0103089	0.0105178	0.00980342	0.00989492	0.0147913	0.0114744	0.0119353	0.0159335	0.011722	0.0107813	0.0106814	0.0106611	0.0107593	0.0106942	0.0105591	0.00999905
P_0743	4.0245	287.056			C00006614:Cyanidin;C00007395:5-Phosphoribosylglycineamide;C00004565:Kaempferol;	0.0340839	0.0208518	0.0267101	0.0236808	0.0275422	0.021552	0.0209372	0.0212282	0.0400419	0.0268531	0.0182528	0.022695	0.0245296	0.0213375	0.0279157	0.0341935	0.0269077	0.0339978	0.0222942	0.0175986	0.0279315	0.0216229	0.0167716	0.0213059	0.0319197	0.0299486	0.0271541	0.0207454	0.0209148	0.0278655	0.0316759	0.0294209	0.0208305	0.0274356	0.0151968	0.0182183	ATH001p0004363	1_D-03h_FDDAp.TXT_6	67	4.033	287.055	1111	288.056	161
P_0744	3.7397	287.056			C00006614:Cyanidin;C00007395:5-Phosphoribosylglycineamide;C00004565:Kaempferol;	0.0342075	0.0242539	0.0322382	0.0418204	0.0215125	0.0220331	0.0209811	0.0273796	0.0425437	0.0216361	0.0174711	0.0223828	0.0298125	0.0190109	0.0336314	0.0330396	0.0299965	0.0356665	0.025878	0.0197967	0.0260872	0.017838	0.0167835	0.0174601	0.0347151	0.0303339	0.0289687	0.0290728	0.0242161	0.025978	0.0256139	0.0266261	0.0218137	0.0220993	0.0158057	0.022895	ATH001p0043357	1_W-03h_FDDAp.TXT_7	24	3.734	287.055	1047	288.061	154
P_0745	3.312	287.055			C00006614:Cyanidin;C00007395:5-Phosphoribosylglycineamide;C00004565:Kaempferol;	0.011288	0.0174333	0.014298	0.0132993	0.0106379	0.0119336	0.0109614	0.0169283	0.015342	0.0163299	0.00938503	0.0101541	0.0137891	0.015509	0.0161601	0.0112747	0.0130579	0.0118484	0.0126815	0.0106951	0.0108656	0.0106376	0.00980342	0.00989492	0.0147913	0.0114744	0.0119353	0.0159335	0.0148439	0.0107813	0.0122428	0.0106611	0.0107593	0.0116393	0.0105591	0.00999905
P_0746	4.0585	287.051			C00006614:Cyanidin;C00004565:Kaempferol;	0.0123092	0.0137574	0.014298	0.0132993	0.0103953	0.0119336	0.0109614	0.0111821	0.0171609	0.0101948	0.0104174	0.0101541	0.013688	0.0121942	0.0140079	0.0193438	0.0153684	0.013136	0.0138056	0.0106951	0.0118348	0.0121094	0.00980342	0.010552	0.0147913	0.0184184	0.0119353	0.0159335	0.0140898	0.0107813	0.0145153	0.0147144	0.0107593	0.0162494	0.0105591	0.00999905	ATH001p0004363	1_D-03h_FDDAp.TXT_6	67	4.033	287.055	1111	288.056	161
P_0747	0.7497	286.958				0.017019	0.0153406	0.0172185	0.0196743	0.0118289	0.0167238	0.015135	0.0151494	0.0296745	0.0177906	0.0136108	0.0158143	0.0178557	0.0124342	0.0180049	0.0143212	0.0148382	0.0129567	0.0198286	0.0137875	0.0151747	0.0202914	0.0167294	0.0170815	0.0203462	0.0162811	0.0151566	0.0230943	0.0135485	0.0141389	0.0176883	0.0138594	0.0149352	0.0169682	0.0165257	0.0148968
P_0748	2.21	286.146				0.011288	0.012725	0.014298	0.0132993	0.0103953	0.0119336	0.0109614	0.0111821	0.015342	0.0101948	0.00938503	0.0101541	0.013688	0.0121942	0.0140079	0.0152364	0.0119909	0.0112274	0.0126815	0.0106951	0.0103089	0.0104272	0.0101106	0.00989492	0.0147913	0.0121646	0.0119353	0.0159335	0.0123315	0.0107813	0.0106814	0.0112723	0.0107593	0.00988053	0.0136251	0.0111456
P_0749	0.982	286.097				0.0123821	0.0128363	0.014298	0.0138835	0.0103953	0.0119336	0.0109614	0.0121945	0.021113	0.0101948	0.00938503	0.0101541	0.0160889	0.0142047	0.0140079	0.0137786	0.0119909	0.0112274	0.0126815	0.0106951	0.0103089	0.0104272	0.00980342	0.00989492	0.01887	0.0119232	0.0119353	0.0191435	0.0123081	0.0107813	0.0130804	0.0116611	0.0107593	0.0107303	0.0105591	0.00999905
P_0750	1.9546	286.093				0.011288	0.012725	0.0170581	0.0132993	0.0103953	0.0125364	0.0109614	0.0111821	0.0179332	0.0101948	0.00938503	0.0101541	0.013688	0.0121942	0.0140079	0.0112747	0.0119909	0.0112274	0.0153531	0.0106951	0.0103089	0.010968	0.00980342	0.00989492	0.0147913	0.0114744	0.0119353	0.0159335	0.011722	0.0107813	0.0106814	0.0106611	0.0107593	0.00988053	0.0105591	0.00999905	ATH001p0002151	1_D-03h_FDDAp.TXT_3	210	1.929	286.091	1420	287.098	163
P_0751	1.8058	286.093				0.025843	0.027803	0.0351922	0.0182591	0.0236415	0.0335394	0.0252446	0.0171647	0.0496599	0.0302603	0.014981	0.0171844	0.0292097	0.0228268	0.025277	0.0293344	0.0119909	0.0153942	0.0298023	0.014117	0.0198847	0.0340653	0.0125995	0.013017	0.0356679	0.0188497	0.0248756	0.0258056	0.0171173	0.0154158	0.0284259	0.0218128	0.0198405	0.0100484	0.0139849	0.0122808	ATH001p0004342	1_D-03h_FDDAp.TXT_6	44	1.812	286.092	1100	287.102	33
P_0752	0.8983	298.996				0.0308298	0.0420641	0.0360247	0.0397794	0.0373696	0.0417213	0.0298926	0.0298615	0.0292001	0.0191936	0.0174153	0.0272075	0.0308356	0.0325379	0.0368264	0.0381489	0.0309587	0.0271818	0.0288592	0.0256349	0.0237013	0.0211244	0.0239516	0.0224231	0.0298036	0.0377884	0.0349714	0.0506482	0.0341777	0.0285154	0.0254964	0.02228	0.0241847	0.0198693	0.0236214	0.0246818
P_0753	2.2516	297.042				0.011288	0.012725	0.014298	0.0132993	0.0103953	0.0119336	0.0109614	0.0111821	0.015342	0.0101948	0.00938503	0.0101541	0.013688	0.0121942	0.0140079	0.0112747	0.0119909	0.0112274	0.0208326	0.0106951	0.0103089	0.0125072	0.0153325	0.0120818	0.0147913	0.0114744	0.0119353	0.0159335	0.011722	0.0107813	0.0106814	0.0106611	0.0107593	0.00988053	0.0105591	0.00999905
P_0754	0.7457	296.943				0.011288	0.012725	0.014298	0.0132993	0.0103953	0.0133227	0.0110271	0.0115847	0.0244858	0.01523	0.0131474	0.0105805	0.0189716	0.0121942	0.0140079	0.0112747	0.0129502	0.0112274	0.0137975	0.0111444	0.0141718	0.0153071	0.0116576	0.0127842	0.0156912	0.0135697	0.0119353	0.0159335	0.011722	0.0146348	0.0107454	0.0120632	0.0108298	0.0137401	0.0131945	0.0120398
P_0755	0.8488	296.806				0.0194378	0.0203095	0.014298	0.0166802	0.0130043	0.0128322	0.0115534	0.0151975	0.107237	0.0129645	0.0113283	0.0101541	0.0181049	0.0167792	0.0140079	0.0155301	0.0119909	0.0132404	0.0129098	0.0124943	0.0134141	0.0120674	0.00980342	0.0101027	0.0147913	0.016434	0.0173438	0.0185988	0.0145524	0.0182682	0.0121128	0.013646	0.0132554	0.0147997	0.0105591	0.0124316
P_0756	9.6843	296.297				0.011288	0.012725	0.014298	0.0132993	0.0103953	0.0119336	0.0109614	0.0111821	0.015342	0.0101948	0.00938503	0.0101541	0.013688	0.0121942	0.0170327	0.0112747	0.0119909	0.0112274	0.0126815	0.0106951	0.0103089	0.0104272	0.00980342	0.00989492	0.0147913	0.0123006	0.0119353	0.0159335	0.011722	0.0153973	0.0106814	0.0106611	0.0107593	0.00988053	0.0105591	0.00999905
P_0757	0.869	296.067				0.0141387	0.0154247	0.014298	0.0132993	0.0156747	0.0119336	0.0128781	0.0111821	0.0497749	0.0101948	0.0121991	0.0178863	0.013688	0.0130686	0.0140079	0.0160878	0.0302848	0.0163763	0.0210571	0.0220291	0.0216316	0.0171632	0.00980342	0.0173845	0.0150303	0.0174411	0.0119353	0.0275561	0.0211464	0.0288399	0.0221169	0.0145784	0.0224064	0.00988053	0.0105591	0.014633
P_0758	0.8491	294.932				0.0358488	0.0359023	0.0382424	0.0475482	0.0276814	0.0305189	0.0269819	0.0307507	0.0405498	0.0276169	0.0243721	0.0255357	0.0388429	0.0325697	0.0360977	0.0435875	0.0357969	0.0313302	0.0280262	0.0281126	0.0292724	0.0278438	0.0302686	0.0295791	0.0440298	0.0305087	0.031026	0.0478032	0.0328643	0.0286138	0.0237853	0.0290865	0.0274688	0.0246533	0.0265615	0.0268512
P_0759	0.7969	294.853				0.0129464	0.012725	0.014298	0.0132993	0.0103953	0.0119336	0.0109614	0.0111821	0.015342	0.0101948	0.00938503	0.0101541	0.013688	0.0121942	0.0140079	0.0112747	0.0119909	0.0112274	0.0126815	0.0106951	0.0103089	0.0104272	0.00980342	0.00989492	0.0148113	0.0114744	0.0119353	0.0159335	0.011722	0.0107813	0.0106814	0.0106611	0.0107593	0.00988053	0.0105591	0.00999905
P_0760	0.8297	294.846				0.0258256	0.0297002	0.0332366	0.0303142	0.026359	0.026043	0.0257357	0.025683	0.0310157	0.021029	0.0194466	0.0216958	0.0348771	0.0266852	0.0310871	0.0265239	0.0308907	0.0252525	0.0224414	0.0245448	0.0194348	0.022338	0.0217463	0.0229618	0.0347557	0.0286366	0.0265646	0.0360589	0.0236043	0.0263132	0.0219248	0.0288614	0.0216421	0.0203924	0.0219001	0.0204567
P_0761	0.8964	293.146				0.180603	0.246727	0.235469	0.220376	0.205785	0.207013	0.182955	0.167159	0.169868	0.193345	0.176349	0.119735	0.32224	0.248637	0.194219	0.159258	0.182474	0.219724	0.230883	0.209651	0.198456	0.177306	0.131066	0.139824	0.36778	0.171027	0.23595	0.248749	0.182378	0.171306	0.204454	0.189159	0.213427	0.190564	0.169154	0.122147	ATH001p0043460	1_W-03h_FDDAp.TXT_8	10	0.886	293.146	4473	294.148	348
P_0762	0.9785	293.138				0.011288	0.012725	0.014298	0.0132993	0.0103953	0.0119336	0.0109614	0.0111821	0.015342	0.0101948	0.00938503	0.0101541	0.015246	0.0143215	0.0140079	0.0112747	0.0119909	0.0112274	0.0126815	0.0106951	0.0103089	0.0104272	0.00980342	0.00989492	0.0150252	0.0118643	0.0119353	0.0159335	0.011722	0.0107813	0.0106814	0.0106611	0.0107593	0.00988053	0.0105591	0.00999905	ATH001p0157173	3_W-03h_FDDAp.TXT_10	10	0.945	293.146	1388	294.141	86
P_0763	3.3904	293.118				0.0184401	0.0151059	0.0241031	0.0201007	0.0169621	0.0139816	0.0136822	0.0177685	0.0488605	0.0143084	0.0113089	0.0109864	0.0253378	0.017858	0.0208998	0.0143884	0.0176769	0.0132331	0.0256443	0.0149517	0.0192388	0.0232865	0.012548	0.0160695	0.0230901	0.014511	0.0119353	0.023008	0.0132728	0.0142517	0.028313	0.0226451	0.0171553	0.0177137	0.0112257	0.0152385
P_0764	0.8545	292.935				0.011288	0.138457	0.146054	0.0132993	0.0103953	0.0119336	0.0109614	0.114044	0.142115	0.0101948	0.00938503	0.104151	0.152757	0.123276	0.0140079	0.0112747	0.0119909	0.122874	0.0126815	0.11148	0.0979509	0.118708	0.109866	0.00989492	0.0147913	0.121866	0.0119353	0.0159335	0.011722	0.120167	0.108205	0.0106611	0.113056	0.100663	0.0105591	0.105593	ATH001p0014648	1_D-24h_FDDAp.TXT_9	9	0.867	292.935	2976	293.94	67
P_0765	0.8986	291.129				0.011288	0.012725	0.014298	0.0132993	0.0103953	0.0119336	0.0151486	0.0111821	0.015342	0.0101948	0.00938503	0.0101541	0.013688	0.0121942	0.0140079	0.0112747	0.0156601	0.0129795	0.0185054	0.0106951	0.0103089	0.0104272	0.00980342	0.00989492	0.0147913	0.0114744	0.0119353	0.0159335	0.011722	0.0107813	0.0133495	0.0106611	0.0136434	0.00988053	0.0105591	0.00999905
P_0766	1.4873	291.066				0.0154403	0.0132849	0.0150416	0.0182698	0.0111902	0.0122086	0.0109614	0.0111821	0.0321602	0.0101948	0.00938503	0.0103428	0.0140876	0.0151696	0.0140079	0.0112747	0.0119909	0.0112274	0.0133827	0.0131977	0.0133182	0.0197245	0.0101405	0.0115636	0.0147978	0.0146862	0.0119353	0.0159335	0.011722	0.0107813	0.0132525	0.0135391	0.0111419	0.0156221	0.0156112	0.0178121
P_0767	2.2539	291.065				0.0164128	0.012725	0.014298	0.0157128	0.0103953	0.0119336	0.0109614	0.0111821	0.015342	0.0101948	0.00938503	0.0101541	0.013688	0.0121942	0.0140079	0.0123826	0.0119909	0.0112274	0.0131028	0.0106951	0.0103089	0.0104272	0.00980342	0.00989492	0.0149675	0.0114744	0.0119353	0.0159335	0.011722	0.0107813	0.0106814	0.0106611	0.0107593	0.00988053	0.0105591	0.00999905
P_0768	2.7349	303.084				0.011288	0.012725	0.014298	0.0132993	0.0103953	0.0119336	0.0109614	0.0111821	0.015342	0.0101948	0.00938503	0.0101541	0.013688	0.0121942	0.0140079	0.0112747	0.0119909	0.0112274	0.0126815	0.0106951	0.0103089	0.0104272	0.00980342	0.00989492	0.0147913	0.0114744	0.0119353	0.0159335	0.011722	0.0107813	0.0115814	0.0110885	0.0122601	0.0158229	0.010678	0.0164235
P_0769	2.3445	303.08				0.011288	0.012725	0.014298	0.0132993	0.0103953	0.0119336	0.0109614	0.0111821	0.015342	0.0101948	0.00938503	0.0101541	0.013688	0.0121942	0.0140079	0.0112747	0.0119909	0.0112274	0.0126815	0.0106951	0.0103089	0.0104272	0.00980342	0.00989492	0.0147913	0.0114744	0.0119353	0.0159335	0.0147395	0.0144481	0.0319593	0.0292768	0.0303047	0.038865	0.0264325	0.0306153
P_0770	3.5031	303.051			C00004631:Quercetin;	0.011288	0.0139397	0.014298	0.0132993	0.0113692	0.0119336	0.0109614	0.0111821	0.0175807	0.0101948	0.00972288	0.0101541	0.013688	0.0121942	0.0140079	0.0131009	0.0122071	0.011918	0.0126815	0.011734	0.0103089	0.0104272	0.00980342	0.00989492	0.0147913	0.0127034	0.0140598	0.0159335	0.011722	0.0107813	0.0120197	0.0124871	0.0107593	0.00988053	0.0105591	0.00999905
P_0771	2.5361	302.197				0.011288	0.012725	0.014298	0.0132993	0.0103953	0.0119336	0.0109614	0.0215675	0.0178803	0.0101948	0.00938503	0.0101541	0.013688	0.0121942	0.0140079	0.0112747	0.0119909	0.0112274	0.0126815	0.0106951	0.0103089	0.0104272	0.0135322	0.0109975	0.0147913	0.0114744	0.0119353	0.0159335	0.011722	0.0107813	0.0106814	0.0293481	0.0107593	0.00988053	0.0112297	0.00999905	ATH001p0071427	2_D-24h_FDDAp.TXT_5	102	2.554	302.197	1017	303.197	30
P_0772	1.457	302.136				0.0118733	0.012725	0.014298	0.0209281	0.0116501	0.0119336	0.0123555	0.0111821	0.0209442	0.0129867	0.00983551	0.0101541	0.013688	0.0133496	0.0140079	0.0125003	0.0119909	0.0112274	0.0126815	0.0106951	0.0119853	0.0145827	0.00980342	0.00989492	0.0147913	0.0114744	0.0119353	0.0159335	0.011722	0.0107953	0.0109309	0.0106611	0.0107593	0.00988053	0.0105591	0.00999905	ATH001p0099270	2_W-03h_FDDAp.TXT_4	62	1.412	302.136	2721	303.141	401
P_0773	1.3926	302.136				0.116255	0.11274	0.136286	0.158071	0.106369	0.0904381	0.123206	0.0969001	0.260443	0.0973489	0.0691137	0.0676701	0.113661	0.10331	0.110016	0.117186	0.106159	0.0915077	0.150362	0.0758054	0.0926488	0.112785	0.0783665	0.0785734	0.156712	0.0965095	0.0966134	0.176423	0.106208	0.0909916	0.115347	0.090893	0.0982382	0.111587	0.0828044	0.070827	ATH001p0003359	1_D-03h_FDDAp.TXT_4	67	1.373	302.135	2398	303.14	499
P_0774	0.9943	302.135				0.183913	0.129593	0.143099	0.190898	0.0931584	0.103788	0.18639	0.0881078	0.181637	0.134767	0.0702189	0.0837801	0.158326	0.0933645	0.128902	0.144538	0.0937218	0.0817063	0.130073	0.065421	0.0638155	0.0971551	0.0593948	0.0560944	0.179759	0.122489	0.0969973	0.196522	0.098106	0.0858287	0.113974	0.0884076	0.0687355	0.105482	0.0744476	0.0685291	ATH001p0023746	1_H-03h_FDDAp.TXT_6	17	0.999	302.135	4060	303.142	370
P_0775	1.0566	302.135				0.0205564	0.0177892	0.0199028	0.0257198	0.0154058	0.0177509	0.0132613	0.0133734	0.0283472	0.0143978	0.00997769	0.0139635	0.017854	0.0121942	0.0181411	0.0194407	0.0123288	0.0112274	0.0223913	0.0110041	0.0103089	0.0128554	0.0125011	0.00989492	0.0189518	0.0173441	0.012519	0.0282262	0.0165636	0.0122763	0.015476	0.0106611	0.0107593	0.0141975	0.0105591	0.0116676	ATH001p0047989	1_W-09h_FDDAp.TXT_6	18	1.012	302.135	4425	303.145	260
P_0776	2.3315	302.073				0.011288	0.012725	0.014298	0.0132993	0.0103953	0.0119336	0.0109614	0.0111821	0.015342	0.0101948	0.00938503	0.0101541	0.013688	0.0121942	0.0140079	0.0112747	0.0119909	0.0112274	0.0126815	0.0106951	0.0103089	0.0104272	0.00980342	0.00989492	0.0147913	0.0114744	0.0119353	0.0159335	0.011722	0.0107813	0.011758	0.0112983	0.0107593	0.0115741	0.0105591	0.0118316
P_0777	2.242	302.07				0.011288	0.012725	0.014298	0.0132993	0.0103953	0.0119336	0.0109614	0.0111821	0.015342	0.0101948	0.00938503	0.0101541	0.013688	0.0121942	0.0140079	0.0112747	0.0119909	0.0112274	0.0126815	0.0106951	0.0103089	0.0104272	0.00980342	0.00989492	0.0147913	0.0114744	0.0119353	0.0159335	0.011722	0.0107813	0.0106814	0.0106611	0.0107593	0.0115158	0.0127949	0.0134387
P_0778	3.5032	301.036				0.0139294	0.0156124	0.0159566	0.0132993	0.0111021	0.0119336	0.012496	0.0132246	0.0303783	0.0157352	0.0117761	0.0101541	0.0190091	0.0121942	0.0146427	0.0169939	0.0128264	0.0149427	0.0139807	0.0133284	0.0145107	0.0119105	0.00980342	0.00989492	0.0262525	0.0200663	0.0129906	0.0179888	0.0144415	0.0145314	0.0158175	0.0133973	0.0117927	0.00988053	0.0105591	0.0124682
P_0779	1.9625	299.117				0.011288	0.012725	0.014298	0.0132993	0.0103953	0.0119336	0.0109614	0.0111821	0.015901	0.0101948	0.00938503	0.0101541	0.013688	0.0121942	0.0140079	0.0112747	0.0119909	0.0112274	0.0137944	0.0139977	0.0149685	0.0189337	0.0154496	0.0141918	0.0147913	0.0114744	0.0119353	0.0159335	0.011722	0.0107813	0.0106814	0.0106611	0.0107593	0.00988053	0.0105591	0.00999905
P_0780	2.4622	299.056				0.011288	0.012725	0.014298	0.0132993	0.0103953	0.0119336	0.0109614	0.0111821	0.015342	0.0101948	0.00938503	0.0101541	0.013688	0.0121942	0.0140079	0.0112747	0.0119909	0.0112274	0.014	0.0106951	0.0103089	0.0146315	0.0110415	0.00989492	0.0147913	0.0114744	0.0119353	0.0159335	0.011722	0.0107813	0.0106814	0.0106611	0.0107593	0.00988053	0.0105591	0.00999905
P_0781	2.4142	299.056				0.011288	0.012725	0.014298	0.0132993	0.0103953	0.0119336	0.0109614	0.0111821	0.015342	0.0101948	0.00938503	0.0101541	0.013688	0.0121942	0.0140079	0.0112747	0.0119909	0.0141973	0.0164662	0.0151461	0.0297077	0.026619	0.0243174	0.0121654	0.0147913	0.0114744	0.0119353	0.0159335	0.011722	0.0107813	0.0106814	0.0106611	0.0107593	0.00988053	0.0105591	0.00999905	ATH001p0033278	1_H-24h_FDDAp.TXT_5	81	2.372	299.056	6018	300.06	474
P_0782	2.3507	299.055				0.011288	0.012725	0.014298	0.0132993	0.0103953	0.0119336	0.0109614	0.0111821	0.015342	0.0101948	0.00938503	0.0101541	0.0159521	0.014093	0.0171028	0.0734562	0.0795065	0.0929243	0.192281	0.168466	0.201065	0.231746	0.160444	0.160494	0.0147913	0.0114744	0.0119353	0.0159335	0.011722	0.0107813	0.0106814	0.0106611	0.0107593	0.00988053	0.0105591	0.00999905	ATH001p0090474	2_H-24h_FDDAp.TXT_5	72	2.352	299.056	6791	300.059	1031
P_0783	2.7466	299.055				0.011288	0.012725	0.014298	0.0132993	0.0103953	0.0119336	0.0109614	0.0111821	0.015342	0.0101948	0.00938503	0.0101541	0.013688	0.0121942	0.0140079	0.0181719	0.0244396	0.0237071	0.0737008	0.0741854	0.0718008	0.113642	0.0811652	0.0673969	0.0147913	0.0114744	0.0119353	0.0159335	0.011722	0.0107813	0.0106814	0.0106611	0.0107593	0.00988053	0.0105591	0.00999905	ATH001p0151322	3_H-48h_FDDAp.TXT_4	148	2.734	299.059	1123	300.059	117
P_0784	4.6523	307.107				0.011288	0.0139003	0.014298	0.0132993	0.0113424	0.0119336	0.0109614	0.0111821	0.0188782	0.0101948	0.00938503	0.0101541	0.013688	0.0121942	0.0140079	0.0112747	0.0119909	0.0112274	0.0126815	0.0106951	0.0103089	0.0104272	0.00980342	0.00989492	0.0147913	0.0114744	0.0119353	0.0159335	0.011722	0.0107813	0.0106814	0.0106611	0.0107593	0.00988053	0.0105591	0.00999905
P_0785	1.8509	307.083			C00007235:Leucocyanidin;	0.011288	0.012725	0.014298	0.0132993	0.0103953	0.0119336	0.0109614	0.0111821	0.0688847	0.0101948	0.00938503	0.0101541	0.013688	0.0121942	0.0140079	0.0112747	0.0119909	0.0112274	0.0148356	0.0108269	0.0114623	0.0161731	0.00980342	0.00989492	0.0147913	0.0114744	0.0119353	0.0159335	0.011722	0.0107813	0.0106814	0.0106611	0.0127542	0.00988053	0.0131771	0.0108889	ATH001p0166176	3_W-24h_FDDAp.TXT_5	75	1.855	307.083	2931	308.091	898
P_0786	3.5532	307.08			C00007235:Leucocyanidin;	0.0198251	0.0257054	0.0256807	0.0297638	0.0227637	0.0133649	0.0292724	0.0245548	0.0352425	0.0330162	0.0318654	0.014557	0.0330598	0.0265477	0.0249681	0.0250343	0.0259124	0.0291533	0.0323545	0.025414	0.0219886	0.0297463	0.0213186	0.0198726	0.0279251	0.0255687	0.0168741	0.0303374	0.0225952	0.0196167	0.0253319	0.0236986	0.026588	0.0311542	0.0219388	0.0238965	ATH001p0056752	1_W-48h_FDDAp.TXT_4	188	3.554	307.078	1124	308.086	104
P_0787	0.8514	306.951				0.0971216	0.0922233	0.0890865	0.092859	0.0623079	0.0726529	0.0578613	0.0739385	0.0832981	0.0503485	0.0519053	0.0486546	0.115786	0.0834077	0.0893193	0.0813862	0.0727315	0.0702771	0.0689395	0.0547265	0.0593006	0.0560984	0.0458915	0.0452081	0.12255	0.0782861	0.0692228	0.0969536	0.0775643	0.073893	0.0679334	0.0615204	0.0591216	0.0597274	0.0519346	0.0529254	ATH001p0157191	3_W-03h_FDDAp.TXT_11	7	0.867	306.951	2634	307.951	131
P_0788	0.9885	306.136				0.011288	0.012725	0.014298	0.0132993	0.0103953	0.0119336	0.0109614	0.0111821	0.0160883	0.0101948	0.00938503	0.0101541	0.013688	0.0121942	0.0140079	0.0123592	0.0119909	0.0112274	0.0126815	0.0106951	0.0103089	0.0106392	0.00980342	0.00989492	0.0147913	0.0114744	0.0127597	0.0159335	0.011722	0.0107813	0.0106814	0.0106611	0.0107593	0.00988053	0.0105591	0.00999905
P_0789	2.1569	306.102				0.011288	0.179506	0.241918	0.252858	0.151171	0.0119336	0.189177	0.113183	0.245574	0.157011	0.0875387	0.104511	0.274027	0.116067	0.0140079	0.1517	0.102783	0.117001	0.104101	0.0676922	0.07577	0.0104272	0.0685762	0.0574214	0.0147913	0.194163	0.124775	0.272301	0.011722	0.132423	0.156519	0.0106611	0.0942681	0.00988053	0.0894948	0.00999905	ATH001p0043859	1_W-09h_FDDAp.TXT_2	293	2.11	306.102	44287	307.105	6481
P_0790	2.1088	306.101				1.19448	1.01503	1.07603	1.33251	0.800067	0.788178	1.02405	0.658055	1.48615	0.794345	0.440807	0.511128	1.35648	0.683894	0.786616	0.818551	0.511535	0.537515	0.751284	0.404881	0.416967	0.512891	0.285529	0.275598	1.35719	0.799517	0.758935	1.25851	0.538402	0.526183	0.666063	0.469336	0.41534	0.458505	0.326265	0.324926	ATH001p0043859	1_W-09h_FDDAp.TXT_2	293	2.11	306.102	44287	307.105	6481
P_0791	2.2233	306.101				0.0856571	0.0550107	0.0627634	0.0840664	0.03768	0.0511596	0.0498222	0.0111821	0.0599153	0.0342715	0.0196815	0.0160114	0.0734003	0.0389533	0.0274165	0.0716881	0.0329772	0.0227152	0.070101	0.0254542	0.023851	0.0309805	0.0157835	0.018664	0.0806305	0.0689091	0.0401678	0.111427	0.0309993	0.0256539	0.030495	0.0271101	0.0199499	0.0427472	0.0129659	0.0219451	ATH001p0048681	1_W-24h_FDDAp.TXT_2	309	2.184	306.1	3167	307.101	354
P_0792	0.9727	305.136				0.011288	0.0458746	0.0370342	0.0469393	0.0278649	0.0119336	0.036896	0.0408413	0.093867	0.0406806	0.0144056	0.0441781	0.039946	0.0428029	0.0532747	0.0112747	0.0331119	0.0285867	0.026577	0.0106951	0.0271051	0.0330038	0.00980342	0.0377737	0.0478013	0.0114744	0.0372041	0.0554145	0.0313851	0.0107813	0.0341957	0.0191239	0.0403669	0.0252409	0.0272164	0.0193869
P_0793	2.2544	305.121				0.011288	0.0598917	0.0601459	0.0132993	0.0415521	0.0405086	0.0109614	0.0426046	0.0592846	0.0276969	0.0173435	0.0314957	0.013688	0.046665	0.0585123	0.0112747	0.0413649	0.0457569	0.0126815	0.0364741	0.0368326	0.0145141	0.0301372	0.0263479	0.0147913	0.0450364	0.0502205	0.0159335	0.0415142	0.0382427	0.0106814	0.0266827	0.0334263	0.024849	0.030296	0.0196004	ATH001p0102906	2_W-09h_FDDAp.TXT_3	236	2.259	305.123	1009	306.108	233
P_0794	0.8761	304.152				0.011288	0.012725	0.0149004	0.0132993	0.0103953	0.0119336	0.0109614	0.0111821	0.015342	0.0101948	0.0125003	0.0101541	0.013688	0.0121942	0.0140079	0.0112747	0.0119909	0.0112274	0.0126815	0.0106951	0.0103089	0.0104272	0.0129835	0.00989492	0.016778	0.0114744	0.0119353	0.0159335	0.012665	0.0107813	0.0106814	0.0106611	0.0107593	0.00988053	0.0132231	0.00999905
P_0795	1.9614	304.147				0.011288	0.012725	0.014298	0.0132993	0.0103953	0.0119336	0.0109614	0.0111821	0.015342	0.0101948	0.00938503	0.0101541	0.013688	0.0121942	0.0140079	0.0112747	0.0119909	0.0112274	0.0126815	0.0106951	0.0103089	0.0104272	0.00980342	0.00989492	0.0147913	0.0114744	0.0119353	0.0159335	0.011722	0.0107813	0.0106814	0.0106611	0.0107593	0.00988053	0.0106013	0.0114789
P_0796	2.3459	304.087				0.011288	0.012725	0.014298	0.0132993	0.0103953	0.0119336	0.0109614	0.0111821	0.015342	0.0101948	0.00938503	0.0101541	0.013688	0.0121942	0.0140079	0.0112747	0.0119909	0.0112274	0.0126815	0.0106951	0.0103089	0.0104272	0.00980342	0.00989492	0.0147913	0.0114744	0.013184	0.0771905	0.0714196	0.0610434	0.166203	0.189646	0.170747	0.202112	0.150392	0.214933	ATH001p0015044	1_D-48h_FDDAp.TXT_2	332	2.344	304.088	9595	305.091	1014
P_0797	2.4067	304.087				0.011288	0.012725	0.014298	0.0132993	0.0103953	0.0119336	0.0109614	0.0111821	0.015342	0.0101948	0.00938503	0.0101541	0.013688	0.0121942	0.0140079	0.0112747	0.0119909	0.0112274	0.0126815	0.0106951	0.0103089	0.0104272	0.00980342	0.00989492	0.0147913	0.0114744	0.0119353	0.0159335	0.011722	0.0107813	0.0177812	0.025181	0.0164182	0.0226225	0.0147367	0.0137418	ATH001p0132377	3_D-48h_FDDAp.TXT_4	129	2.379	304.088	6780	305.089	1068
P_0798	2.7454	304.087				0.011288	0.012725	0.014298	0.0132993	0.0103953	0.0119336	0.0109614	0.0111821	0.015342	0.0101948	0.00938503	0.0101541	0.013688	0.0121942	0.0140079	0.0112747	0.0119909	0.0112274	0.0126815	0.0106951	0.0103089	0.0104272	0.00980342	0.00989492	0.0147913	0.0114744	0.0119353	0.0159335	0.0206072	0.0161935	0.0620128	0.0600156	0.0650413	0.078727	0.0616109	0.0775268	ATH001p0019155	1_D-48h_FDDAp.TXT_6	67	2.738	304.087	3386	305.082	287
P_0800	0.9694	311.128				0.0144547	0.02243	0.0162396	0.0270507	0.0103953	0.025644	0.018179	0.0258306	0.0401654	0.0211519	0.0386468	0.0183389	0.020203	0.0230646	0.0231707	0.0136135	0.0211402	0.0117707	0.0128084	0.0106951	0.0148541	0.0104272	0.0174191	0.0216242	0.025439	0.0218967	0.0152076	0.0267723	0.0118157	0.0137512	0.0106814	0.0151723	0.0107593	0.00988053	0.0276848	0.0185382
P_0801	0.8942	310.824				0.0214009	0.0204031	0.0220117	0.0219733	0.0131296	0.0177715	0.0185091	0.0165271	0.0290372	0.0162572	0.0140045	0.0185255	0.0233104	0.0153035	0.0261994	0.0197127	0.0194078	0.0147441	0.0167039	0.0162993	0.0129364	0.020166	0.0155808	0.0196385	0.0221819	0.0225641	0.0170663	0.0264557	0.0199918	0.0170669	0.0173148	0.0141534	0.0107593	0.015199	0.0166723	0.017195
P_0802	2.5591	310.167	T040:SC dimer - isomer #3;T031:SC dimer - isomer#2;T030:SC dimer - isomer#1;T052:Sinapoylcholine (SC);			0.0133596	0.0240703	0.021018	0.0230344	0.0103953	0.0119336	0.0183081	0.0212186	0.045425	0.0127666	0.00938503	0.0101541	0.0330535	0.01522	0.0140079	0.0112747	0.0119909	0.0112274	0.0126815	0.0106951	0.0103089	0.0104272	0.00980342	0.0152009	0.0267902	0.0203187	0.0119353	0.0159335	0.011722	0.0107813	0.0118486	0.0106611	0.0107593	0.00988053	0.0114461	0.00999905	ATH001p0165596	3_W-24h_FDDAp.TXT_4	147	2.51	310.165	1141	311.173	61
P_0803	2.5139	310.165	T040:SC dimer - isomer #3;T031:SC dimer - isomer#2;T030:SC dimer - isomer#1;T052:Sinapoylcholine (SC);			0.0181442	0.0317227	0.026393	0.0376526	0.0229038	0.0304249	0.0355781	0.0181177	0.0633076	0.0247229	0.019396	0.0113319	0.0480777	0.023414	0.0214555	0.0237656	0.0135737	0.0139937	0.0181093	0.0110159	0.0131334	0.0142561	0.0132738	0.017166	0.0431956	0.0338073	0.0371978	0.0329504	0.0173182	0.0168359	0.0271268	0.0195181	0.0185703	0.0159929	0.016256	0.0190529	ATH001p0165596	3_W-24h_FDDAp.TXT_4	147	2.51	310.165	1141	311.173	61
P_0804	2.6049	310.162	T040:SC dimer - isomer #3;T031:SC dimer - isomer#2;T030:SC dimer - isomer#1;T052:Sinapoylcholine (SC);			0.011288	0.012725	0.014298	0.0132993	0.0103953	0.0119336	0.0111036	0.0111821	0.015342	0.0101948	0.00938503	0.0101541	0.013688	0.0121942	0.0140079	0.0112747	0.0119909	0.0112274	0.0126815	0.0106951	0.0103089	0.0104272	0.00980342	0.00989492	0.0147913	0.0122304	0.0119353	0.0159335	0.011722	0.0107813	0.0106814	0.0106611	0.0107593	0.00988053	0.0105591	0.00999905	ATH001p0021666	1_H-03h_FDDAp.TXT_3	273	2.559	310.165	1144	311.166	40
P_0805	1.1746	308.093			C00001518:L-Glutathione;	0.011288	0.012725	0.0958101	0.10421	0.0103953	0.0119336	0.0109614	0.0111821	0.246503	0.0445688	0.0674576	0.0101541	0.013688	0.0121942	0.0140079	0.0476411	0.0341331	0.0340315	0.0126815	0.0467511	0.0441749	0.0674168	0.0436627	0.00989492	0.0749387	0.0114744	0.0489704	0.116742	0.011722	0.0480304	0.0658962	0.0106611	0.0845569	0.00988053	0.0829498	0.0812848	ATH001p0102800	2_W-09h_FDDAp.TXT_3	116	1.15	308.092	4382	309.094	632
P_0806	1.0928	308.092			C00001518:L-Glutathione;	0.125768	0.139617	0.120748	0.148225	0.115404	0.120653	0.112518	0.100489	0.0583106	0.0915644	0.0886804	0.0932808	0.013688	0.125629	0.11744	0.0745615	0.0531251	0.072108	0.124381	0.112942	0.110714	0.123705	0.101424	0.116014	0.138398	0.125708	0.105999	0.0980572	0.0721927	0.0635741	0.104605	0.106572	0.138335	0.110538	0.132132	0.134329	ATH001p0116776	3_D-03h_FDDAp.TXT_3	96	1.043	308.092	4528	309.101	370
P_0807	1.3162	308.092			C00001518:L-Glutathione;	0.011288	0.012725	0.014298	0.0132993	0.0103953	0.0119336	0.0109614	0.0111821	0.0613382	0.0201291	0.00938503	0.0101541	0.013688	0.0121942	0.0140079	0.0112747	0.0119909	0.0112274	0.0126815	0.0106951	0.0103089	0.0104272	0.00980342	0.00989492	0.0147913	0.0114744	0.0119353	0.0159335	0.011722	0.0107813	0.0106814	0.0106611	0.0107593	0.00988053	0.0105591	0.00999905	ATH001p0162082	3_W-24h_FDDAp.TXT_2	163	1.286	308.092	8386	309.1	822
P_0808	1.4891	308.092			C00001518:L-Glutathione;	0.752966	0.756544	0.894406	0.865269	0.731097	0.565638	0.596858	0.543973	1.34868	0.461536	0.420641	0.442549	0.757759	0.666224	0.736621	0.293403	0.353176	0.364604	0.632331	0.600185	0.570678	0.773963	0.53772	0.660272	0.622458	0.607141	0.473145	0.624582	0.363888	0.350979	0.572653	0.713403	0.594293	0.777677	0.683298	0.765476	ATH001p0129000	3_D-48h_FDDAp.TXT_2	200	1.527	308.091	39537	309.094	6137
P_0809	1.7791	308.092			C00001518:L-Glutathione;	0.011288	0.012725	0.014298	0.0133171	0.0117748	0.0140842	0.0127618	0.0111821	0.015342	0.0101948	0.00938503	0.0101541	0.013688	0.0121942	0.0140079	0.0112747	0.0119909	0.0112274	0.0126815	0.011105	0.0103089	0.0115243	0.00980342	0.00989492	0.0147913	0.0114744	0.0119353	0.0159335	0.011722	0.0107813	0.0107587	0.0106611	0.0120712	0.0130493	0.0105591	0.0120473	ATH001p0132332	3_D-48h_FDDAp.TXT_4	80	1.753	308.094	1249	309.099	113
P_0810	1.0008	308.092			C00001518:L-Glutathione;	0.228928	0.217736	0.241056	0.196089	0.1878	0.168653	0.209964	0.149831	0.015342	0.150106	0.126693	0.152803	0.013688	0.176689	0.212533	0.137464	0.103461	0.106958	0.172992	0.177136	0.12592	0.19807	0.179743	0.168161	0.0147913	0.218418	0.157898	0.130139	0.11896	0.0980936	0.197436	0.168399	0.17729	0.187008	0.177125	0.176649	ATH001p0095381	2_H-48h_FDDAp.TXT_6	17	1.004	308.091	5842	309.094	582
P_0811	2.7368	308.092			C00001518:L-Glutathione;	0.011288	0.012725	0.014298	0.0132993	0.0103953	0.0119336	0.0109614	0.0111821	0.015342	0.0101948	0.00938503	0.0101541	0.013688	0.0121942	0.0140079	0.0322589	0.03631	0.0411447	0.058383	0.0437607	0.0453747	0.0301716	0.00980342	0.00989492	0.0147913	0.0114744	0.0119353	0.0331841	0.0460094	0.0276617	0.0592454	0.0444689	0.0495935	0.0258704	0.0105591	0.0171378	ATH001p0033888	1_H-24h_FDDAp.TXT_9	19	2.75	308.095	1501	309.093	168
P_0812	1.5434	308.092			C00001518:L-Glutathione;	1.03221	1.04105	1.27121	1.18866	0.923456	0.768604	0.842891	0.765476	1.71716	0.69194	0.616822	0.612444	1.03474	0.906488	0.984118	0.598835	0.496739	0.489006	1.02012	0.802983	0.830332	0.96941	0.867669	0.869576	1.05707	0.956015	0.813759	0.830339	0.606466	0.489095	0.856029	0.904235	0.914327	0.988386	0.922484	0.953846	ATH001p0129000	3_D-48h_FDDAp.TXT_2	200	1.527	308.091	39537	309.094	6137
P_0813	1.4426	308.092			C00001518:L-Glutathione;	0.364652	0.427499	0.442944	0.425926	0.329706	0.0119336	0.303446	0.288184	0.697227	0.237935	0.00938503	0.225259	0.406389	0.360229	0.0140079	0.259483	0.0119909	0.165906	0.0126815	0.357172	0.289225	0.331851	0.29587	0.353177	0.0147913	0.331673	0.321828	0.0159335	0.16548	0.171959	0.279561	0.231926	0.0972359	0.00988053	0.275729	0.00999905	ATH001p0043759	1_W-09h_FDDAp.TXT_2	192	1.49	308.091	21766	309.093	3364
P_0814	1.6978	308.092			C00001518:L-Glutathione;	0.0147663	0.012725	0.014298	0.0142162	0.0117534	0.0119336	0.0109614	0.0111821	0.015342	0.0101948	0.00938503	0.0123209	0.013688	0.0121942	0.0140079	0.0112747	0.0119909	0.0112274	0.0126815	0.0106951	0.0103089	0.0104272	0.00980342	0.0144325	0.0147913	0.0114744	0.0119353	0.0159335	0.011722	0.0107813	0.0106814	0.0106611	0.0107593	0.00988053	0.0105591	0.00999905	ATH001p0107564	2_W-24h_FDDAp.TXT_3	161	1.657	308.093	2118	309.093	344
P_0815	1.3799	308.091			C00001518:L-Glutathione;	0.011288	0.0220522	0.0232433	0.0132993	0.0103953	0.0179115	0.0191745	0.0111821	0.015342	0.0101948	0.00938503	0.017516	0.013688	0.0121942	0.0140079	0.0185881	0.0119909	0.0112274	0.0240484	0.0106951	0.0103089	0.0104272	0.00980342	0.0156414	0.0147913	0.0114744	0.0119353	0.0159335	0.011722	0.0107813	0.0106814	0.0106611	0.0107593	0.00988053	0.0199225	0.00999905	ATH001p0038894	1_W-03h_FDDAp.TXT_2	177	1.41	308.092	8277	309.102	856
P_0816	0.8475	319.875				0.011288	0.0233006	0.0406658	0.0132993	0.0113516	0.0119336	0.0154555	0.012251	0.015342	0.0101948	0.0101362	0.0101541	0.013688	0.0306562	0.0307626	0.0112747	0.0162204	0.0176025	0.0226492	0.0151616	0.010598	0.0104272	0.00980342	0.00989492	0.0147913	0.0388586	0.0250364	0.0159335	0.01308	0.0133388	0.0276335	0.0142358	0.0116553	0.00988053	0.0105591	0.00999905
P_0817	3.6049	319.146				0.0119983	0.0148919	0.0143743	0.0159977	0.0119726	0.0119336	0.0109614	0.0141205	0.015342	0.0141631	0.00938503	0.0127926	0.0200011	0.0149875	0.0239251	0.0112747	0.017223	0.0112274	0.0126815	0.0115507	0.011113	0.0104272	0.0117053	0.00989492	0.0148801	0.0121451	0.0119353	0.0159335	0.0181115	0.0107813	0.0107761	0.0129443	0.0107593	0.0123902	0.0105591	0.00999905
P_0818	2.6741	319.138				0.0420832	0.0639572	0.081102	0.0806711	0.0614222	0.0618228	0.0723361	0.0565006	0.0834215	0.0853204	0.0437856	0.0425777	0.013688	0.0672051	0.0813813	0.0626911	0.060619	0.0614878	0.0875277	0.047723	0.0578156	0.0853716	0.0438528	0.0416432	0.0571021	0.0763985	0.0803193	0.101755	0.0608969	0.0532277	0.080441	0.0514739	0.0512986	0.079281	0.0470867	0.0481865	ATH001p0012082	1_D-24h_FDDAp.TXT_3	283	2.67	319.132	1950	320.138	148
P_0819	2.7702	319.137				0.011288	0.012725	0.014298	0.0132993	0.0103953	0.0119336	0.0109614	0.0111821	0.015342	0.0110206	0.00938503	0.0101541	0.013688	0.0121942	0.0140079	0.0112747	0.0123707	0.0112274	0.0126815	0.0111459	0.0103089	0.0137774	0.00980342	0.00989492	0.0147913	0.0114744	0.0119353	0.0159335	0.0127739	0.0107813	0.0147712	0.0106611	0.0107593	0.0137494	0.0105591	0.00999905	ATH001p0056705	1_W-48h_FDDAp.TXT_4	137	2.723	319.137	1148	320.138	77
P_0820	2.7136	319.137				0.011288	0.012725	0.0343706	0.0132993	0.0103953	0.0332755	0.0109614	0.0111821	0.0444634	0.0101948	0.00938503	0.0101541	0.013688	0.0233967	0.0140079	0.0112747	0.0321802	0.0112274	0.0419833	0.0106951	0.0103089	0.027803	0.0142361	0.016799	0.0147913	0.0372487	0.0119353	0.0245145	0.0358733	0.0197073	0.0178147	0.0106611	0.0107593	0.0341566	0.0214131	0.0221302	ATH001p0012082	1_D-24h_FDDAp.TXT_3	283	2.67	319.132	1950	320.138	148
P_0821	2.5321	319.135				0.014497	0.012725	0.014298	0.0132993	0.0103953	0.0119336	0.0109614	0.0111821	0.0170808	0.0101948	0.00938503	0.0101541	0.013688	0.0121942	0.0140079	0.011412	0.0119909	0.0112274	0.0126815	0.0106951	0.0103089	0.0152544	0.00980342	0.010172	0.0147913	0.0114744	0.0119353	0.0159335	0.011722	0.0107813	0.0106814	0.0106611	0.0107593	0.00988053	0.0105591	0.0133296
P_0822	7.016	318.302			C00007543:4-Hydroxysphinganine;	0.0182182	0.012725	0.014298	0.0132993	0.0103953	0.0119336	0.0109614	0.0111821	0.0183367	0.0101948	0.014713	0.0166257	0.013688	0.0121942	0.0462697	0.0112747	0.0119909	0.0112274	0.0126815	0.0112109	0.0103089	0.0104272	0.00980342	0.0112356	0.0147913	0.0491517	0.0119353	0.0159335	0.011722	0.0336889	0.0117709	0.0106611	0.0107593	0.00988053	0.0105591	0.00999905
P_0823	3.1782	316.211				0.011288	0.012725	0.014298	0.0132993	0.0103953	0.0119336	0.0109614	0.0430202	0.0438789	0.0101948	0.00938503	0.0101541	0.013688	0.0121942	0.0140079	0.0112747	0.0119909	0.0112274	0.0126815	0.016403	0.0181056	0.0104272	0.0229859	0.032993	0.0147913	0.0114744	0.0119353	0.0159335	0.011722	0.0107813	0.0106814	0.0175641	0.0139059	0.00988053	0.014681	0.00999905	ATH001p0109496	2_W-24h_FDDAp.TXT_5	110	3.195	316.213	1577	317.217	302
P_0824	0.8362	315.95				0.0181079	0.0178858	0.0205996	0.0205991	0.0168253	0.0174817	0.0141402	0.0178019	0.0195764	0.0148113	0.0117701	0.0145706	0.0208339	0.0159754	0.0191318	0.0185229	0.0172665	0.0149549	0.0164542	0.0177082	0.0149096	0.0197492	0.0151901	0.0164935	0.0275777	0.0161154	0.0135858	0.0241353	0.0170717	0.014936	0.0170474	0.0151699	0.0186996	0.0135201	0.014466	0.0207715
P_0825	0.8793	315.115			C00007228:7,8-Dihydropteroate;	0.0156553	0.0202837	0.0178923	0.018454	0.0135053	0.018299	0.0137732	0.0200123	0.0252769	0.0136019	0.0146159	0.0185607	0.0181948	0.0171207	0.0207848	0.018062	0.0185149	0.013383	0.0160067	0.014687	0.0134951	0.0148319	0.018901	0.0189326	0.0208816	0.0179276	0.0140359	0.0249518	0.0145918	0.0174587	0.0139105	0.0115296	0.0136264	0.0176579	0.0162512	0.0158704
P_0826	0.7355	314.934				0.0165001	0.012725	0.014298	0.0132993	0.0107486	0.0169171	0.0129759	0.0111821	0.0238309	0.0136677	0.0136369	0.0145203	0.020848	0.0129125	0.0178285	0.0142075	0.0119909	0.0130035	0.0158457	0.0125696	0.0127165	0.0140589	0.0138566	0.0132955	0.0157331	0.0117934	0.0119353	0.0159335	0.011722	0.0146766	0.0106814	0.0106611	0.0107593	0.0140634	0.0117628	0.0114818
P_0827	2.6721	314.18				0.011288	0.0213526	0.0259385	0.0163581	0.016281	0.0198465	0.01882	0.0181008	0.0304072	0.0228379	0.00938503	0.0132377	0.013688	0.0189483	0.0200047	0.0178365	0.0199248	0.0205685	0.0287733	0.0167913	0.0147045	0.0219595	0.0107686	0.00989492	0.0165959	0.0203698	0.0146128	0.032823	0.0150805	0.0200185	0.0220942	0.0180812	0.013363	0.021313	0.0124128	0.0153135	ATH001p0038407	1_H-48h_FDDAp.TXT_6	63	2.676	314.181	1158	315.193	95
P_0828	1.7864	314.124				0.0123016	0.01583	0.014298	0.0132993	0.0126369	0.0119336	0.0160366	0.0111821	0.019827	0.011044	0.00971827	0.0115084	0.013688	0.0121942	0.0140079	0.0112747	0.0119909	0.0112274	0.0126815	0.0106951	0.0103089	0.0112825	0.00980342	0.00989492	0.0147913	0.0114744	0.0119353	0.0159335	0.011722	0.0107813	0.0116	0.0106611	0.0107593	0.0100386	0.0126576	0.00999905
P_0829	0.9834	314.078				0.0126233	0.012725	0.014298	0.0133525	0.0103953	0.0119336	0.0109614	0.0111821	0.0160186	0.0101948	0.00938503	0.0101541	0.013688	0.0121942	0.0140079	0.0127808	0.0119909	0.0112274	0.0147863	0.0107062	0.0108273	0.0127242	0.0124296	0.0112896	0.0161321	0.0114744	0.0119353	0.0159335	0.011722	0.0107813	0.0126304	0.0114444	0.0107769	0.0135663	0.011953	0.0134
P_0830	1.7751	313.013				0.012674	0.012725	0.0146893	0.0132993	0.0127734	0.0156605	0.017141	0.0145835	0.0298506	0.0213558	0.015438	0.0244188	0.013688	0.0130149	0.0140079	0.0112747	0.0119909	0.0112274	0.0126815	0.0106951	0.0103089	0.0112145	0.00980342	0.00989492	0.0147913	0.0114744	0.0119353	0.0159335	0.011722	0.0107813	0.0106814	0.0106611	0.0107593	0.00988053	0.0111715	0.00999905
P_0831	0.7491	312.92				0.0211023	0.0223513	0.0209244	0.0213576	0.0212643	0.025915	0.0217139	0.0257988	0.0578661	0.0246052	0.0276829	0.024993	0.0274308	0.0204504	0.0241646	0.0214634	0.0211367	0.0176805	0.0280021	0.0234203	0.0212369	0.023078	0.0359932	0.0323087	0.027266	0.020263	0.0234232	0.0348555	0.0173308	0.0200527	0.0220289	0.0177541	0.0280058	0.0234532	0.0279218	0.0236158
P_0832	2.9184	329.125				0.011288	0.012725	0.014298	0.0132993	0.0103953	0.0119336	0.0109614	0.0111821	0.015342	0.0101948	0.00938503	0.0101541	0.013688	0.0121942	0.0140079	0.0112747	0.0119909	0.0112274	0.0126815	0.0106951	0.0103089	0.0104272	0.00980342	0.00989492	0.0147913	0.0114744	0.0119353	0.0161655	0.011722	0.0107813	0.01144	0.0134801	0.0107593	0.0121513	0.0112793	0.0120472
P_0833	0.7499	328.9				0.011288	0.012725	0.014298	0.0132993	0.0103953	0.011986	0.0109614	0.0111821	0.030224	0.0101948	0.0116617	0.0102012	0.013688	0.0121942	0.0140079	0.0112747	0.0119909	0.0112274	0.0126815	0.0106951	0.0103089	0.0104272	0.0161211	0.0132527	0.0147913	0.0114744	0.0119353	0.0159335	0.011722	0.0107813	0.0106814	0.0106611	0.0107593	0.00988053	0.0131286	0.00999905
P_0834	0.9755	328.118				0.0115704	0.0179678	0.014298	0.0152077	0.0108722	0.0127689	0.0127371	0.0117527	0.0233988	0.0152106	0.0127679	0.0123006	0.0161062	0.0121942	0.0140079	0.0112747	0.0119909	0.0112274	0.0138467	0.0122297	0.0125563	0.0128485	0.0145426	0.0138714	0.0147913	0.0119041	0.0136903	0.0183944	0.0137305	0.0115179	0.010737	0.0132683	0.0107682	0.0114018	0.0145424	0.0122626
P_0835	3.6598	328.031				0.011288	0.012725	0.014298	0.0132993	0.0103953	0.0119336	0.0109614	0.0111821	0.015342	0.0101948	0.00938503	0.0101541	0.0158782	0.0121942	0.0140079	0.0112747	0.0119909	0.0112274	0.0126815	0.0106951	0.0103089	0.0104272	0.00980342	0.0109725	0.0147913	0.0114744	0.0119353	0.0159335	0.011722	0.0107813	0.0106814	0.0106611	0.0107593	0.00988053	0.0105591	0.00999905	ATH001p0175237	zblank18052501_FDDAp.TXT_5	106	3.676	328.027	1331	329.027	70
P_0836	4.357	325.056				0.0207271	0.0244636	0.0280888	0.0280881	0.0157476	0.0202258	0.0191227	0.0147604	0.0358738	0.0129371	0.0149363	0.0158606	0.0291738	0.0178643	0.0205852	0.0165942	0.0119909	0.0203324	0.0219168	0.0106951	0.0191538	0.0151068	0.0171789	0.0150562	0.024126	0.0114744	0.0244219	0.0411743	0.0181381	0.0212593	0.0236644	0.0166247	0.0135347	0.0139861	0.0178734	0.0137839	ATH001p0157102	3_W-03h_FDDAp.TXT_8	22	4.315	325.055	1019	326.068	99
P_0837	4.2992	325.056				0.0200467	0.0328222	0.0272498	0.0299097	0.0250818	0.0296304	0.0185769	0.0207113	0.0334826	0.0198783	0.0179762	0.0201967	0.0290173	0.0312273	0.0271799	0.0270332	0.0175793	0.0200674	0.0236666	0.0247071	0.0235029	0.0223035	0.0217773	0.0216528	0.0301418	0.0248036	0.028597	0.0330544	0.0223665	0.0213645	0.0202589	0.0179778	0.0174739	0.0158251	0.0167438	0.0204612	ATH001p0157102	3_W-03h_FDDAp.TXT_8	22	4.315	325.055	1019	326.068	99
P_0838	2.4945	324.944				0.011288	0.012725	0.014298	0.0132993	0.0103953	0.0119336	0.0109614	0.0111821	0.015342	0.0101948	0.00938503	0.0101541	0.013688	0.0121942	0.0140079	0.02592	0.0222551	0.0236362	0.0754412	0.034829	0.0382155	0.032171	0.0155795	0.0118697	0.0147913	0.0114744	0.0119353	0.0339993	0.0195094	0.0210438	0.0666056	0.0396531	0.0340209	0.0289302	0.0130948	0.0163984	ATH001p0014508	1_D-24h_FDDAp.TXT_7	48	2.508	324.947	1228	325.95	217
P_0839	0.7934	324.866				0.011288	0.0134646	0.014298	0.013911	0.0103953	0.0119336	0.012534	0.0111821	0.0243903	0.0101948	0.00938503	0.0101541	0.013688	0.0121942	0.0140079	0.0112747	0.0119909	0.0112274	0.0126815	0.0106951	0.0103089	0.0104272	0.00980342	0.00989492	0.0147913	0.0114744	0.0119353	0.0166346	0.011722	0.0120805	0.0106814	0.0106611	0.0107593	0.00988053	0.0105591	0.00999905
P_0840	2.9459	324.095				0.0227842	0.0189603	0.0254288	0.0314375	0.0174389	0.0190221	0.0131917	0.0188794	0.0377106	0.0149252	0.0152585	0.0152155	0.0292171	0.0160839	0.0246539	0.0291908	0.0217918	0.0233965	0.0261804	0.0223486	0.019187	0.0220488	0.022329	0.0184365	0.0256882	0.0235401	0.022701	0.0272463	0.0184592	0.0149585	0.0107457	0.0113652	0.0171354	0.00995958	0.0172517	0.0122281
P_0841	0.9015	322.173				0.0183092	0.0218685	0.0207134	0.0233003	0.0196618	0.0195871	0.0176176	0.0192952	0.0157716	0.0230333	0.0130055	0.0144186	0.0198809	0.016328	0.0190806	0.0162538	0.016986	0.018972	0.0250587	0.0238583	0.0227263	0.0191478	0.018298	0.012815	0.0239232	0.0215565	0.0130839	0.0235896	0.0184034	0.0170439	0.0203004	0.0181359	0.0126529	0.0227958	0.0149087	0.0202981
P_0842	0.8548	321.961				0.011288	0.0172926	0.0182379	0.0132993	0.0103953	0.0119336	0.0109614	0.0111821	0.015342	0.0101948	0.00938503	0.0101541	0.013688	0.0166259	0.0204516	0.0112747	0.0119909	0.0112274	0.0126815	0.0106951	0.0103089	0.0104272	0.00980342	0.00989492	0.0147913	0.0233273	0.0175225	0.0159335	0.0118487	0.0107813	0.0133275	0.0106611	0.0107593	0.00988053	0.0105591	0.00999905
P_0843	0.8715	321.187				0.0144813	0.0237449	0.0256101	0.0222596	0.027298	0.0281544	0.0251204	0.0233338	0.040973	0.0342846	0.0280085	0.0271772	0.0281188	0.029133	0.0182727	0.0143748	0.0203384	0.0273462	0.0306503	0.0305655	0.0289196	0.0285851	0.0294239	0.0227385	0.0324149	0.0171355	0.0222529	0.0203547	0.021086	0.0180005	0.0202196	0.0296592	0.0339454	0.034155	0.0334587	0.0277044
P_0844	0.9017	321.135				0.0141084	0.01728	0.0144124	0.0132993	0.0103953	0.0119336	0.0109614	0.0114206	0.0174434	0.0101948	0.00938503	0.0101541	0.013688	0.0176192	0.0162903	0.0112747	0.0119909	0.0128338	0.0126815	0.0106951	0.0103089	0.0104272	0.00980342	0.00989492	0.0147913	0.016505	0.0119353	0.0159335	0.011722	0.0117798	0.0106814	0.0106611	0.0107593	0.00988053	0.0105591	0.00999905
P_0845	2.2531	321.096				0.011288	0.0429634	0.0433231	0.0132993	0.0334531	0.0366506	0.0109614	0.031353	0.077856	0.0230991	0.0126896	0.0217708	0.013688	0.0331992	0.039506	0.0112747	0.0276917	0.0291583	0.0126815	0.022007	0.0221642	0.0109486	0.0230764	0.0245863	0.0147913	0.0378196	0.0451201	0.0159335	0.0342079	0.0297503	0.0106814	0.0212564	0.0303191	0.0155381	0.0151067	0.0162036	ATH001p0164179	3_W-24h_FDDAp.TXT_3	219	2.284	321.094	1221	322.093	156
P_0846	0.9017	320.961				0.0184898	0.0220631	0.0230741	0.020747	0.016778	0.0155832	0.0164293	0.0145565	0.0176229	0.0128818	0.0156341	0.014489	0.024014	0.0213604	0.0217974	0.0158668	0.0207242	0.0221083	0.0176612	0.0232802	0.0176017	0.0164202	0.0130754	0.0114745	0.0297713	0.014779	0.017236	0.0262978	0.0147495	0.0172723	0.0171981	0.0173783	0.0174768	0.0185036	0.0148692	0.0132878
P_0847	0.7981	320.867				0.153692	0.166746	0.152467	0.168137	0.121103	0.156317	0.134847	0.136883	0.326125	0.12394	0.114762	0.125709	0.158332	0.137532	0.16759	0.135823	0.140893	0.114654	0.119591	0.109527	0.128678	0.126537	0.124789	0.127414	0.164552	0.143735	0.140185	0.221466	0.124625	0.130143	0.118135	0.119013	0.133659	0.108234	0.115563	0.118241	ATH001p0057742	1_W-48h_FDDAp.TXT_11	5	0.821	320.866	1099	321.875	106
P_0848	2.4441	335.888				0.011288	0.012725	0.014298	0.0132993	0.0103953	0.0119336	0.0109614	0.0111821	0.015342	0.0101948	0.00938503	0.0101541	0.013688	0.0121942	0.0140079	0.0112747	0.0119909	0.0127039	0.0126815	0.0171977	0.0103089	0.0133959	0.00980342	0.00989492	0.0147913	0.0114744	0.0119353	0.0159335	0.011722	0.0128917	0.0191892	0.0129852	0.0158008	0.0111452	0.0105591	0.00999905	ATH001p0122985	3_D-09h_FDDAp.TXT_4	132	2.48	335.883	1427	336.887	160
P_0849	2.4972	335.882				0.011288	0.012725	0.014298	0.0132993	0.0103953	0.0119336	0.0109614	0.0111821	0.015342	0.0101948	0.00938503	0.0101541	0.013688	0.0125414	0.0190508	0.0323369	0.0466703	0.0475929	0.0736244	0.0563983	0.0543319	0.0481641	0.0308578	0.0324963	0.0147913	0.0116376	0.0126514	0.0419591	0.049599	0.0394477	0.0505148	0.0490542	0.0554888	0.046668	0.0337666	0.0356762	ATH001p0085711	2_H-09h_FDDAp.TXT_5	77	2.5	335.885	1508	336.877	74
P_0850	2.6853	335.11				0.0272266	0.0470654	0.0513977	0.047982	0.0459005	0.048257	0.0545911	0.0378178	0.102279	0.0603868	0.0274551	0.0297479	0.0261376	0.0494093	0.0532098	0.0412824	0.0380558	0.0415418	0.0607595	0.038016	0.0416547	0.0784	0.0388665	0.0348068	0.0329251	0.0487412	0.0512297	0.0623632	0.0493584	0.0367823	0.0629996	0.0439183	0.0416383	0.0651547	0.0340559	0.0319388	ATH001p0048759	1_W-24h_FDDAp.TXT_2	392	2.672	335.111	5137	336.115	564
P_0851	2.6439	335.109				0.011288	0.012725	0.014298	0.0132993	0.0133387	0.0119336	0.0154354	0.0162437	0.0309799	0.0200362	0.00938503	0.0101541	0.013688	0.0121942	0.0185094	0.0112747	0.0119909	0.0112454	0.0126815	0.0205469	0.0151645	0.0291212	0.0123968	0.0138925	0.0147913	0.0114744	0.0130982	0.0254363	0.011722	0.0107813	0.0106814	0.0106611	0.0107593	0.00988053	0.0118392	0.0108177	ATH001p0048759	1_W-24h_FDDAp.TXT_2	392	2.672	335.111	5137	336.115	564
P_0852	2.7608	335.102				0.011288	0.012725	0.014298	0.0132993	0.0103953	0.0119336	0.0109614	0.0111821	0.0225648	0.0101948	0.00938503	0.0101541	0.013688	0.0121942	0.0140079	0.0112747	0.0119909	0.0112274	0.0126815	0.0106951	0.0103089	0.0116577	0.0110866	0.00989492	0.0147913	0.0114744	0.0119353	0.0159335	0.0146844	0.0107813	0.0139137	0.0106611	0.0107593	0.0125468	0.0105591	0.00999905	ATH001p0033755	1_H-24h_FDDAp.TXT_7	36	2.713	335.109	1617	336.108	137
P_0853	0.8448	334.994				0.0608171	0.0766024	0.102865	0.0959959	0.0633196	0.0827386	0.0934335	0.0974994	0.0544783	0.0884189	0.0775486	0.0990588	0.0738438	0.0665106	0.0802653	0.0777545	0.0871272	0.0775098	0.0874622	0.078821	0.0835618	0.0869499	0.101568	0.0978638	0.0809125	0.0754754	0.0636352	0.108654	0.0792073	0.0732352	0.0687293	0.0789887	0.0858413	0.0953567	0.105385	0.101023	ATH001p0033876	1_H-24h_FDDAp.TXT_9	7	0.846	334.991	1746	335.999	57
P_0854	0.9947	332.135				0.0800573	0.0720459	0.0860246	0.0953457	0.0628446	0.0659077	0.0759857	0.0645523	0.0950364	0.0672067	0.0540457	0.059316	0.0772577	0.0535875	0.0764346	0.0718093	0.0655359	0.0615313	0.0703685	0.0525011	0.0536402	0.0540972	0.049189	0.0468565	0.0861358	0.0681252	0.0576122	0.0994212	0.0668726	0.0566948	0.0638397	0.0643312	0.0561891	0.0541925	0.0606045	0.0525971	ATH001p0028905	1_H-09h_FDDAp.TXT_7	16	1.02	332.134	1533	333.128	167
P_0855	1.9029	332.135				0.015192	0.0196043	0.0151876	0.0153274	0.0103953	0.0120432	0.016015	0.0111821	0.0316034	0.0135675	0.0141342	0.0135534	0.0149916	0.0194171	0.0140079	0.0112747	0.0137247	0.0204301	0.0138936	0.0134514	0.0103089	0.0104272	0.012519	0.0114352	0.0196629	0.0184847	0.0176134	0.0269042	0.0144958	0.0125149	0.0159548	0.0150487	0.0107593	0.0133563	0.0105591	0.0125383	ATH001p0024590	1_H-09h_FDDAp.TXT_2	254	1.867	332.135	2812	333.134	285
P_0856	1.8589	332.135				0.0757456	0.100569	0.0891758	0.107739	0.0798075	0.0762881	0.0697592	0.0704728	0.181323	0.0728232	0.0571782	0.0455935	0.0973655	0.101829	0.0955633	0.0792593	0.0747393	0.0817029	0.083096	0.0632811	0.0432993	0.0627653	0.0539222	0.03726	0.104073	0.0798461	0.0619755	0.105125	0.0815353	0.0737484	0.0695062	0.0733848	0.0608488	0.0682558	0.0706831	0.0540337	ATH001p0031385	1_H-24h_FDDAp.TXT_3	180	1.812	332.135	5389	333.135	837
P_0857	1.7965	332.134				0.264498	0.244414	0.287393	0.330265	0.228113	0.239153	0.304063	0.235071	0.504295	0.303483	0.219609	0.235292	0.310904	0.221441	0.230519	0.245016	0.194361	0.198583	0.252512	0.149791	0.160958	0.216094	0.159222	0.156029	0.335476	0.209389	0.216744	0.313328	0.191073	0.182985	0.234281	0.192902	0.187126	0.221512	0.206767	0.184027	ATH001p0165546	3_W-24h_FDDAp.TXT_4	90	1.79	332.135	11659	333.14	2159
P_0858	2.6768	332.05				0.011288	0.012725	0.014298	0.0132993	0.0103953	0.0119336	0.0109614	0.0111821	0.0153727	0.0101948	0.00938503	0.0101541	0.013688	0.0121942	0.0140079	0.0112747	0.0119909	0.0112274	0.0126815	0.0106951	0.0103089	0.0114043	0.00980342	0.00989492	0.0147913	0.0114744	0.0119353	0.0159335	0.011722	0.0107813	0.0106814	0.0106611	0.0107593	0.00988053	0.0105591	0.00999905
P_0859	0.9687	331.136				0.011288	0.012725	0.014298	0.0132993	0.0103953	0.0119336	0.0109614	0.0111821	0.015342	0.0101948	0.00938503	0.0101541	0.013688	0.0129235	0.0161008	0.0249786	0.0119909	0.029304	0.0470161	0.0387877	0.0453326	0.0377049	0.0293543	0.0300674	0.0147913	0.0114744	0.0119353	0.0159335	0.011722	0.0107813	0.0106814	0.0106611	0.0107593	0.00988053	0.0105591	0.00999905	ATH001p0147792	3_H-24h_FDDAp.TXT_11	11	0.974	331.135	1131	332.13	216
P_0860	3.3999	331.118				0.0128424	0.019219	0.0162726	0.0132993	0.0137425	0.0119336	0.0111598	0.0126359	0.0212475	0.0121776	0.00981406	0.0101541	0.015652	0.016811	0.0140079	0.0145444	0.0130457	0.0120846	0.0126815	0.0106951	0.0109835	0.0108588	0.00980342	0.00989492	0.0147913	0.0114744	0.0131527	0.0193672	0.0127024	0.0107813	0.0130043	0.0121901	0.0107593	0.00988053	0.0105591	0.00999905
P_0861	0.8731	331.101				0.034705	0.0488129	0.0428536	0.0419821	0.0532287	0.0542999	0.0312649	0.0297752	0.0613226	0.0324406	0.0282265	0.0218921	0.0593	0.0537458	0.03595	0.0246538	0.0520374	0.0467497	0.0599214	0.0382096	0.0386784	0.0104272	0.00980342	0.00989492	0.0818902	0.0378232	0.0362672	0.0516733	0.0386138	0.0347902	0.0406491	0.0478331	0.0494067	0.0348895	0.0322883	0.0206382
P_0862	0.9044	331.1				0.0119271	0.0317312	0.0306176	0.0166911	0.0274214	0.0220526	0.0139071	0.0197028	0.0670171	0.0171916	0.0234396	0.0115498	0.0238409	0.0253007	0.0172227	0.0129149	0.0119909	0.0248334	0.025223	0.0186045	0.0230074	0.0104272	0.00980342	0.00989492	0.0259193	0.0183562	0.0218882	0.0171763	0.0157091	0.0213013	0.0217846	0.0198122	0.0205885	0.014218	0.0165355	0.0139252
P_0863	0.7526	330.934				0.011288	0.012725	0.014298	0.0132993	0.0103953	0.0119336	0.0109614	0.0111821	0.0174737	0.0101948	0.00974137	0.0101541	0.013823	0.0121942	0.0140079	0.0112747	0.0119909	0.0112274	0.0126815	0.0106951	0.0103089	0.0104272	0.011988	0.0101163	0.0147913	0.0114744	0.0119353	0.0159335	0.011722	0.0107813	0.0106814	0.0106611	0.0107593	0.00988053	0.0122332	0.00999905
P_0864	0.9825	342.133				0.11988	0.123722	0.117843	0.138022	0.0937492	0.0980782	0.0947044	0.0958993	0.182946	0.100126	0.0737354	0.0997612	0.171567	0.118693	0.116227	0.101661	0.10518	0.0967047	0.102517	0.085492	0.0915496	0.0747445	0.0722994	0.0628943	0.165388	0.147853	0.0982416	0.179295	0.103286	0.0846937	0.0946554	0.0908414	0.0924537	0.0889535	0.0732919	0.0607258	ATH001p0105236	2_W-09h_FDDAp.TXT_9	13	0.968	342.135	1292	343.151	113
P_0865	1.0611	342.127				0.011288	0.012725	0.014298	0.0132993	0.0103953	0.0119336	0.0109614	0.0111821	0.0207923	0.0115201	0.00938503	0.0101541	0.013688	0.0121942	0.0140079	0.0112747	0.0119909	0.0123718	0.0126815	0.0106951	0.0103089	0.0104272	0.00980342	0.00989492	0.0147913	0.0114744	0.0119353	0.0159335	0.011722	0.0107813	0.0106814	0.0106611	0.0107593	0.00988053	0.0105591	0.00999905	ATH001p0124101	3_D-09h_FDDAp.TXT_11	13	1.016	342.134	1154	343.133	81
P_0866	2.9456	342.103				0.040597	0.0404777	0.0595666	0.0451933	0.0305232	0.0327174	0.0275821	0.0303977	0.0686985	0.0208512	0.0234892	0.0230226	0.051341	0.0419251	0.0532084	0.0532092	0.0426476	0.0399044	0.0498899	0.0491693	0.0393296	0.0308376	0.0326192	0.034144	0.0511649	0.0403493	0.0373347	0.0460415	0.0293856	0.0247458	0.0170326	0.0233207	0.0300293	0.0143344	0.018584	0.0204506	ATH001p0142350	3_H-09h_FDDAp.TXT_5	88	2.949	342.1	1200	343.11	238
P_0867	4.299	340.079				0.0546474	0.0745032	0.0725712	0.0589132	0.0655222	0.0609224	0.0411503	0.0434565	0.0939158	0.0346725	0.0445526	0.036937	0.0647025	0.0648809	0.0723652	0.040265	0.0569876	0.0567048	0.06972	0.0561855	0.0584651	0.0526904	0.0415767	0.0414529	0.0751646	0.0543826	0.0762157	0.0694868	0.0568593	0.0545797	0.0577852	0.0574995	0.0470956	0.0368553	0.0462491	0.0431107	ATH001p0170514	3_W-48h_FDDAp.TXT_4	213	4.297	340.082	1722	341.081	156
P_0868	4.3583	340.079				0.028102	0.0316035	0.0390334	0.0335064	0.0315937	0.0317958	0.0176343	0.0208658	0.0558535	0.0196555	0.0247436	0.0151473	0.0303491	0.0306462	0.0374829	0.0206547	0.0293102	0.0247111	0.0301207	0.0233126	0.0211726	0.0259347	0.0227721	0.019432	0.0292915	0.0311203	0.0393342	0.0295466	0.0317568	0.0338414	0.0280288	0.0254464	0.0224597	0.0164986	0.0190066	0.0195892	ATH001p0007284	1_D-09h_FDDAp.TXT_3	460	4.31	340.081	1080	341.081	345
P_0869	3.8017	339.11				0.011288	0.012725	0.014298	0.0132993	0.0103953	0.0119336	0.0112976	0.0111821	0.0172698	0.0101948	0.00938503	0.0101541	0.013688	0.0121942	0.0140079	0.0112747	0.0119909	0.0112274	0.0126815	0.0106951	0.0103089	0.0104272	0.00980342	0.0156544	0.0147913	0.0114744	0.0139995	0.0159335	0.0123679	0.0107813	0.0106814	0.0106611	0.0107593	0.0105114	0.0105591	0.00999905
P_0870	4.3405	339.074			C00007383:AICAR;	0.0136027	0.0201856	0.0204348	0.0132993	0.0152771	0.0119336	0.0109614	0.0148181	0.0273067	0.0101948	0.0111335	0.0119633	0.013688	0.0217091	0.0198232	0.0112747	0.0119909	0.0126778	0.0192132	0.0106951	0.0145179	0.0125681	0.0122334	0.0110253	0.0164115	0.0131053	0.0196834	0.0173333	0.0165023	0.0154208	0.0111929	0.0106611	0.0107593	0.0122767	0.0111743	0.0122083
P_0871	4.2913	339.072			C00007383:AICAR;	0.011288	0.0134007	0.014298	0.0136017	0.0127204	0.0145764	0.0117624	0.0111821	0.0216544	0.0101948	0.0125598	0.0101541	0.013688	0.0121942	0.0160215	0.0112747	0.0119909	0.0149011	0.0127364	0.0129908	0.0113678	0.0109538	0.00980342	0.00989492	0.0147913	0.0129064	0.0134839	0.0159335	0.0132267	0.0116242	0.0107323	0.0111213	0.0107593	0.00988053	0.0105591	0.00999905
P_0872	4.6573	338.124				0.016993	0.0325029	0.0323814	0.0200699	0.0327964	0.0332466	0.0115693	0.0217372	0.0570093	0.0122324	0.0220658	0.0243207	0.0178037	0.0273736	0.0275631	0.0145495	0.0233871	0.0277771	0.0151524	0.0174577	0.019855	0.0176846	0.0115837	0.0117763	0.0147913	0.0307976	0.0372218	0.0175246	0.0259259	0.0267071	0.0172488	0.0203053	0.025175	0.00988053	0.0166834	0.0110238	ATH001p0162585	3_W-24h_FDDAp.TXT_2	672	4.662	338.126	1591	339.119	272
P_0873	3.555	338.01				0.011288	0.0187567	0.0172434	0.0205868	0.0177078	0.0145304	0.0165384	0.0183118	0.0316323	0.023238	0.0141902	0.0171667	0.0268245	0.0166252	0.0140079	0.0168612	0.0162357	0.0155307	0.0245677	0.0161805	0.0170549	0.0187913	0.017012	0.0181275	0.0235611	0.0144316	0.0179763	0.0239035	0.0200774	0.0184792	0.0185017	0.0161463	0.0154591	0.0252818	0.0157793	0.0150809	ATH001p0018408	1_D-48h_FDDAp.TXT_4	210	3.562	338.009	1011	339.022	298
P_0874	0.8915	336.948				0.0236443	0.0224215	0.0212449	0.0235355	0.015907	0.0187037	0.0161567	0.017075	0.0316409	0.0101948	0.00938503	0.0103774	0.0171364	0.0152289	0.0198637	0.0202719	0.0166011	0.0159878	0.0177758	0.0114651	0.0115352	0.0115409	0.0118309	0.0128665	0.017198	0.0182654	0.0157765	0.0203833	0.015662	0.0167375	0.0126294	0.015416	0.012331	0.0111868	0.0123481	0.0145802
P_0875	0.7977	336.844				0.040163	0.0551528	0.0387451	0.0396169	0.0297176	0.0346341	0.0260298	0.0403571	0.118393	0.0328202	0.0328816	0.0331675	0.0390855	0.0319737	0.0444497	0.0347368	0.0298449	0.0265591	0.0275504	0.0341814	0.0315042	0.0271667	0.033034	0.0310402	0.0361182	0.0419699	0.0383327	0.057277	0.0257348	0.0295139	0.0294847	0.0225192	0.0290596	0.032456	0.0315425	0.0305978	ATH001p0009812	1_D-09h_FDDAp.TXT_11	5	0.81	336.844	1271	337.855	24
P_0876	0.9681	336.168			C00007324:Isopentenyladenosine;	0.011288	0.012725	0.014298	0.0132993	0.0103953	0.0119336	0.0109614	0.0111821	0.015342	0.0101948	0.00938503	0.0101541	0.013688	0.0121942	0.0140079	0.0112747	0.0119909	0.0112274	0.0126815	0.0106951	0.0103089	0.0104272	0.00980342	0.00989492	0.0147913	0.0114744	0.0119353	0.0281702	0.0230048	0.0173638	0.0398508	0.0346544	0.0292109	0.0365852	0.028146	0.0364198
P_0877	5.2688	336.111				0.011288	0.0135198	0.014298	0.0132993	0.0103953	0.0119336	0.0109614	0.0111821	0.0179876	0.0101948	0.00938503	0.0101541	0.013688	0.0203683	0.0140079	0.013471	0.0148176	0.0238035	0.0126815	0.0106951	0.0103089	0.0104272	0.00980342	0.00989492	0.0147913	0.038731	0.0172184	0.0159335	0.011722	0.019967	0.015465	0.0106611	0.0107593	0.00988053	0.0105591	0.00999905	ATH001p0077558	2_H-03h_FDDAp.TXT_2	820	5.27	336.108	1387	337.113	139
P_0878	2.2583	336.052			C00007447:Nicotinate mononucleotide;	0.011288	0.0230066	0.0204527	0.0132993	0.0155765	0.0164236	0.0109614	0.0149577	0.0281333	0.0101948	0.0108679	0.0106176	0.013688	0.0167127	0.0263242	0.0112747	0.0168399	0.0176855	0.0126815	0.0162676	0.0117412	0.0104272	0.011123	0.00989492	0.0147913	0.0181755	0.0166154	0.0159335	0.0227111	0.0162466	0.0106814	0.0144701	0.0132554	0.00988053	0.0105591	0.0126896
P_0879	0.8579	335.978				0.011288	0.020968	0.0198519	0.0132993	0.0103953	0.0119336	0.0109614	0.0117412	0.015342	0.0101948	0.00938503	0.0101541	0.013688	0.0185736	0.0275201	0.0112747	0.0119909	0.0112274	0.0153463	0.0106951	0.0103089	0.0104272	0.00980342	0.00989492	0.0147913	0.0275217	0.0201501	0.0159335	0.011722	0.0152079	0.0159936	0.0133806	0.0116479	0.00988053	0.0105591	0.0102232
P_0880	2.6722	350.067			C00007450:1-(o-Carboxyphenylamino)-1-deoxyribulose-5-phosphate;C00007384:N-(5-Phospho-D-ribosyl)anthranilate;	0.0174383	0.0421374	0.0476148	0.040241	0.0406869	0.0338153	0.0542331	0.0270206	0.0577688	0.0520016	0.022499	0.0254015	0.0190765	0.0404493	0.0411287	0.030723	0.0340105	0.0351978	0.0546046	0.0265625	0.0312165	0.0727171	0.0254511	0.0285005	0.0173584	0.0427737	0.0437873	0.0494541	0.0352158	0.0315996	0.0558748	0.0292811	0.0315414	0.0520353	0.0255526	0.0222859	ATH001p0166548	3_W-24h_FDDAp.TXT_6	84	2.678	350.063	1095	351.07	586
P_0881	2.7069	350.064			C00007450:1-(o-Carboxyphenylamino)-1-deoxyribulose-5-phosphate;C00007384:N-(5-Phospho-D-ribosyl)anthranilate;	0.011288	0.012725	0.0211012	0.0132993	0.0104848	0.0119336	0.0176487	0.0111821	0.0215985	0.0114182	0.00938503	0.0101541	0.013688	0.0121942	0.0140079	0.0112747	0.015751	0.0112274	0.0167702	0.0106951	0.0103089	0.0158646	0.00980342	0.00989492	0.0147913	0.013573	0.0122064	0.0159335	0.011722	0.0107813	0.0106814	0.0106611	0.0107593	0.00988053	0.0105591	0.00999905	ATH001p0166548	3_W-24h_FDDAp.TXT_6	84	2.678	350.063	1095	351.07	586
P_0882	4.2859	350.009				0.011288	0.012725	0.0149505	0.0132993	0.0103953	0.0119336	0.0109614	0.0111821	0.018187	0.0106577	0.00942257	0.0101541	0.0138424	0.0125113	0.0140079	0.0112747	0.0119909	0.0146405	0.0126815	0.0106951	0.0133532	0.0104272	0.0100509	0.00989492	0.0147913	0.0129654	0.0119353	0.0159335	0.0121908	0.0112698	0.0106814	0.0106611	0.0107593	0.00988053	0.0105591	0.00999905
P_0883	0.8484	349.885				0.011288	0.0351063	0.0252645	0.0204807	0.0228112	0.0256959	0.0190408	0.0192082	0.0155935	0.0128603	0.0122317	0.012591	0.013688	0.0249185	0.0302501	0.0216559	0.0196821	0.0337719	0.0273363	0.0173411	0.0150162	0.0104272	0.0155733	0.0163661	0.0147913	0.0299427	0.0216305	0.0268261	0.0297995	0.0223389	0.0268847	0.019314	0.0161713	0.0113459	0.014317	0.0101765
P_0884	0.8623	349.229				0.011288	0.012725	0.014298	0.0132993	0.0176096	0.0150167	0.0221457	0.0166681	0.0281352	0.0241495	0.0269826	0.0224608	0.013688	0.0137758	0.0152337	0.0112747	0.0145289	0.0137974	0.0206494	0.01836	0.0185968	0.0238583	0.0267987	0.0335682	0.0147913	0.0143019	0.0121876	0.0178136	0.0183031	0.0144412	0.020223	0.0231258	0.0192463	0.0225543	0.0310849	0.0261775
P_0885	0.8726	349.003				0.011288	0.012725	0.014298	0.0132993	0.0103953	0.0119336	0.0109614	0.0111821	0.015342	0.0101948	0.00938503	0.0101541	0.013688	0.0121942	0.0140079	0.0112747	0.0119909	0.0112274	0.0126815	0.0106951	0.0103089	0.0104272	0.0102152	0.0116272	0.0147913	0.0114744	0.0119353	0.0159335	0.011722	0.0107813	0.0106814	0.0106611	0.0107593	0.0107521	0.0125066	0.00999905
P_0886	0.8708	348.774				0.0202043	0.012725	0.0215809	0.0264736	0.0103953	0.0119336	0.0166213	0.0152479	0.0256502	0.0101948	0.00938503	0.0119117	0.0194278	0.0121942	0.0175379	0.0154571	0.0140995	0.0112274	0.0148843	0.0106951	0.0103089	0.0123182	0.0108624	0.0131676	0.0147913	0.0149578	0.0148128	0.0192826	0.0178089	0.014746	0.0195018	0.0106611	0.0107593	0.00988053	0.0105591	0.0133433
P_0887	4.0726	347.168				0.0115589	0.012725	0.014298	0.0134057	0.0146839	0.0119336	0.0109614	0.0112104	0.015925	0.0101948	0.00938503	0.0101541	0.016785	0.0205358	0.0230999	0.0318505	0.0312016	0.0275092	0.0286905	0.0190965	0.0259438	0.0187173	0.0158703	0.0174264	0.0230153	0.0160642	0.0147148	0.0170363	0.0134688	0.0107813	0.014016	0.011529	0.0107593	0.0115693	0.0105591	0.00999905	ATH001p0147149	3_H-24h_FDDAp.TXT_5	169	4.086	347.17	1042	348.166	84
P_0888	2.9203	347.136				0.011288	0.012725	0.014298	0.0132993	0.0103953	0.0119336	0.0109614	0.0111821	0.015342	0.0101948	0.00938503	0.0101541	0.013688	0.0121942	0.0140079	0.0112747	0.0119909	0.0112274	0.0126815	0.0106951	0.0103089	0.0104272	0.00980342	0.00989492	0.0147913	0.0114744	0.0119353	0.0170229	0.0130327	0.0122611	0.0195576	0.0223083	0.0200789	0.0180418	0.0182037	0.0212556
P_0889	1.0017	346.048				0.0646126	0.0656745	0.0784891	0.0665851	0.0545465	0.0477755	0.0511884	0.0512152	0.015342	0.0433266	0.0323132	0.0466266	0.0553889	0.0517781	0.0553554	0.0364653	0.0286599	0.0248739	0.0476678	0.0443856	0.0447376	0.0518961	0.047058	0.0480948	0.0502387	0.0547223	0.045765	0.0452893	0.0325866	0.0298536	0.049735	0.051198	0.0466391	0.0463058	0.0545029	0.0561488	ATH001p0048284	1_W-09h_FDDAp.TXT_8	18	1.014	346.046	1831	347.043	155
P_0890	1.1185	346.048				0.011288	0.0182906	0.0147892	0.0166215	0.0183758	0.0158379	0.0109614	0.0114561	0.0412806	0.0101948	0.0107034	0.0101541	0.013688	0.0121942	0.0154371	0.0112747	0.0119909	0.0112274	0.0169929	0.0110691	0.0103089	0.0125319	0.00980342	0.0129796	0.0153671	0.012366	0.015219	0.0159335	0.011722	0.0107813	0.0119393	0.0106611	0.0120629	0.0114609	0.01594	0.0122901	ATH001p0100470	2_W-03h_FDDAp.TXT_8	18	1.077	346.046	1114	347.052	131
P_0891	1.1684	346.047				0.011288	0.012725	0.014298	0.0132993	0.0103953	0.0141087	0.0109614	0.0111821	0.0232154	0.0101948	0.00938503	0.0101541	0.013688	0.0121942	0.0140079	0.0112747	0.0119909	0.0112274	0.0126815	0.0106951	0.0103089	0.0104272	0.00980342	0.00989492	0.0147913	0.0116537	0.0119353	0.0159335	0.011722	0.0107813	0.0106814	0.0106611	0.0107593	0.00988053	0.0105591	0.00999905
P_0892	1.063	346.046				0.0402925	0.0371328	0.0368671	0.0394956	0.0299685	0.0249609	0.0272578	0.0325915	0.0610588	0.0181067	0.0192869	0.0168954	0.0232338	0.0192549	0.0289993	0.0203177	0.0186356	0.0188927	0.0286919	0.0230688	0.0272487	0.0207603	0.0289133	0.0215408	0.0224661	0.0410106	0.0311247	0.0243817	0.0168993	0.0180375	0.0291172	0.0295891	0.0282984	0.0289825	0.0285248	0.0373448	ATH001p0048284	1_W-09h_FDDAp.TXT_8	18	1.014	346.046	1831	347.043	155
P_0893	1.9602	345.13				0.0292935	0.0315811	0.0391685	0.0257715	0.0206978	0.0277221	0.0230627	0.0166497	0.044648	0.0113819	0.0134018	0.0101541	0.0344898	0.0302422	0.0271697	0.0214219	0.0233583	0.0249424	0.0238263	0.0135567	0.0204651	0.0156598	0.0110875	0.0115797	0.0252366	0.0308733	0.0345226	0.0312728	0.0293752	0.0221607	0.0232934	0.021066	0.0171288	0.0157516	0.0179476	0.0127449	ATH001p0165564	3_W-24h_FDDAp.TXT_4	108	1.986	345.127	1008	346.126	232
P_0894	2.0512	342.144				0.011288	0.012725	0.014298	0.0132993	0.0103953	0.0119336	0.0109614	0.0111821	0.0164517	0.0101948	0.00976604	0.0101541	0.013688	0.0121942	0.0140079	0.0112747	0.0119909	0.0112274	0.0126815	0.0106951	0.0103089	0.0104272	0.00980342	0.00989492	0.0147913	0.011492	0.0119353	0.0159335	0.011722	0.0107813	0.0106814	0.0106611	0.0107593	0.00988053	0.0105591	0.0105219
P_0895	0.9478	342.136				0.01899	0.0177605	0.014298	0.0132993	0.0141165	0.0119336	0.0109614	0.0111821	0.015342	0.014795	0.00938503	0.0101541	0.013688	0.0121942	0.0140079	0.0112747	0.0120414	0.0112274	0.0126815	0.0106951	0.0103089	0.0104272	0.00980342	0.00989492	0.0147913	0.0114744	0.0119353	0.019489	0.011722	0.0107813	0.0119972	0.0106611	0.0107593	0.00988053	0.0105591	0.0121553	ATH001p0105236	2_W-09h_FDDAp.TXT_9	13	0.968	342.135	1292	343.151	113
P_0896	0.8666	358.92				0.0136401	0.0185277	0.0229604	0.0156214	0.013934	0.0119336	0.0109614	0.0131522	0.0196655	0.017784	0.00945139	0.0101541	0.0204069	0.0157061	0.0140079	0.0145574	0.0119909	0.0167256	0.0139248	0.0144642	0.0142263	0.0114356	0.00980342	0.00989492	0.0272526	0.0144262	0.0163252	0.0186014	0.011722	0.0147541	0.0148071	0.0129289	0.01822	0.0115405	0.0105591	0.0117189
P_0897	0.8722	358.187				0.0115905	0.012725	0.0221175	0.0191943	0.0169462	0.0197836	0.0234365	0.0240408	0.0339413	0.0189011	0.0207618	0.0254867	0.013688	0.0139491	0.0222075	0.0152925	0.0205764	0.0182432	0.0272489	0.024235	0.0208925	0.0202461	0.0232799	0.0310354	0.0147913	0.0146917	0.0184024	0.0218517	0.0207694	0.0224317	0.0212322	0.020119	0.0281838	0.0179628	0.0248818	0.0329669
P_0898	3.3119	358.147				0.011288	0.012725	0.014298	0.0132993	0.0103953	0.0119336	0.0109614	0.0111821	0.015342	0.0101948	0.00938503	0.0101541	0.013688	0.0121942	0.0143027	0.0112747	0.0119909	0.0112274	0.0126815	0.0106951	0.0103089	0.0104272	0.00980342	0.00989492	0.0147913	0.0114744	0.0119353	0.0159335	0.013042	0.0107813	0.0106814	0.0106611	0.0107593	0.0139806	0.0105591	0.00999905
P_0899	4.3537	358.114				0.011288	0.012725	0.014298	0.0132993	0.0103953	0.0119336	0.0112934	0.0111821	0.0231579	0.0101948	0.00938503	0.0101541	0.013688	0.0125454	0.0140079	0.0112747	0.0119909	0.0112274	0.0126815	0.0106951	0.0121414	0.0104272	0.00980342	0.00989492	0.0147913	0.0114744	0.0119353	0.0159335	0.011722	0.0122907	0.0106814	0.0106611	0.0107593	0.00988053	0.0105591	0.00999905
P_0900	0.9932	358.101				0.0385875	0.0580154	0.0571439	0.0450987	0.035491	0.0461043	0.0327597	0.0375179	0.0525058	0.0282348	0.0294971	0.0356957	0.0557305	0.0622646	0.0766325	0.0565424	0.0733768	0.061073	0.0605853	0.0531408	0.0457537	0.0307682	0.0320084	0.0315974	0.0521071	0.0413318	0.0441192	0.0450277	0.0419222	0.0439731	0.0256498	0.0307223	0.0322073	0.0153802	0.0234187	0.0209552
P_0901	1.7832	358.099				0.0320425	0.0628287	0.0554992	0.0358392	0.0416915	0.0459002	0.025513	0.0353989	0.081967	0.0245138	0.0219876	0.0262925	0.0748305	0.0786127	0.0764682	0.0681941	0.104624	0.0785593	0.0759	0.0704085	0.0682486	0.0459029	0.0424483	0.0387664	0.034958	0.0430688	0.0394774	0.0414752	0.043855	0.0458757	0.028942	0.0399071	0.0428123	0.0190211	0.0245329	0.0257961	ATH001p0147408	3_H-24h_FDDAp.TXT_6	39	1.789	358.1	1909	359.103	301
P_0902	0.8859	357.957				0.011288	0.012725	0.014298	0.0132993	0.0103953	0.0119336	0.0109614	0.0111821	0.0182263	0.0101948	0.00938503	0.0101541	0.013688	0.0121942	0.0140079	0.0112747	0.0131689	0.0112274	0.0126815	0.0106951	0.0103089	0.0104272	0.00980342	0.00989492	0.0147913	0.0114744	0.0119353	0.0159335	0.011722	0.0107813	0.0106814	0.0113368	0.0107593	0.00988053	0.0105591	0.00999905
P_0903	2.8535	356.079				0.011288	0.012725	0.014298	0.0132993	0.0103953	0.0119336	0.0109614	0.0111821	0.015342	0.0101948	0.00938503	0.0101541	0.013688	0.0121942	0.0140079	0.0112747	0.0119909	0.0123393	0.0176186	0.0107592	0.0127722	0.0104272	0.00980342	0.00989492	0.0147913	0.0114744	0.0119353	0.0159335	0.011722	0.0107813	0.0106814	0.0106611	0.0107593	0.00988053	0.0105591	0.00999905	ATH001p0147102	3_H-24h_FDDAp.TXT_5	117	2.812	356.076	1131	357.074	57
P_0904	2.4371	356.077				0.011288	0.012725	0.014298	0.0132993	0.0103953	0.0119336	0.0109614	0.0111821	0.015342	0.0101948	0.00938503	0.0101541	0.013688	0.015104	0.0156349	0.0199839	0.0254003	0.0341933	0.0436535	0.0302724	0.030996	0.0143264	0.00980342	0.00989492	0.0147913	0.0114744	0.0119353	0.0159335	0.011722	0.0107813	0.0106814	0.0106611	0.0107593	0.00988053	0.0105591	0.00999905	ATH001p0141796	3_H-09h_FDDAp.TXT_4	130	2.44	356.076	1117	357.079	198
P_0905	2.7406	356.077				0.011288	0.012725	0.014298	0.0132993	0.0103953	0.0119336	0.0109614	0.0111821	0.015342	0.0101948	0.00938503	0.0101541	0.0331487	0.0425048	0.0566418	0.146326	0.182975	0.21241	0.372701	0.226913	0.276591	0.14579	0.044255	0.0351505	0.0147913	0.0114744	0.0119353	0.0159335	0.011722	0.0107813	0.0106814	0.0106611	0.0107593	0.00988053	0.0105591	0.00999905	ATH001p0146518	3_H-24h_FDDAp.TXT_4	151	2.735	356.077	8669	357.078	1698
P_0906	3.1702	355.101			C00002500:Scopolin;	0.0257255	0.0293439	0.0370322	0.0305199	0.0230048	0.0233049	0.0144258	0.0207763	0.0285237	0.0106994	0.00938503	0.0101541	0.0309714	0.0304997	0.0293886	0.0152094	0.0241103	0.0245326	0.0134636	0.0178471	0.0139583	0.0104272	0.00980342	0.00989492	0.0238415	0.0394362	0.0327978	0.0268957	0.0277762	0.0272474	0.0177738	0.0145857	0.0192806	0.00988053	0.0105591	0.00999905	ATH001p0062327	2_D-03h_FDDAp.TXT_7	24	3.18	355.105	1094	356.112	181
P_0907	3.6777	354.12				0.011288	0.012725	0.014298	0.0132993	0.0103953	0.0119336	0.0109614	0.0111821	0.0204355	0.0101948	0.00938503	0.0101541	0.013688	0.0121942	0.0140079	0.0112747	0.0119909	0.0112274	0.0126815	0.0108545	0.0103089	0.0104272	0.00980342	0.00989492	0.0147913	0.0114744	0.0119353	0.0159335	0.011722	0.0107813	0.0106814	0.0106611	0.0107593	0.00988053	0.0105591	0.00999905
P_0908	3.6856	353.17				0.011288	0.012725	0.014298	0.0132993	0.0103953	0.0119336	0.0109614	0.0111821	0.015342	0.0101948	0.00938503	0.0109461	0.013688	0.0121942	0.0140079	0.0112747	0.0119909	0.0112274	0.0126815	0.0106951	0.0103089	0.0104272	0.0104231	0.00989492	0.0147913	0.0114744	0.0119353	0.0159335	0.011722	0.0107813	0.0106814	0.0106611	0.0107593	0.00988053	0.0105591	0.00999905
P_0909	0.8547	351.972				0.011288	0.0389226	0.0381334	0.0413987	0.0300426	0.0521947	0.0326036	0.0243462	0.0244104	0.0153054	0.0177898	0.0230604	0.0150646	0.0370759	0.0289166	0.025898	0.0342318	0.0361311	0.0375273	0.0229058	0.0266362	0.0208062	0.0197202	0.0219414	0.0147913	0.0298953	0.0254461	0.0303668	0.03661	0.0334827	0.0357707	0.0295642	0.0286843	0.0195051	0.0187492	0.0218379
P_0910	4.7078	351.108				0.0126652	0.012725	0.014298	0.0132993	0.0103953	0.0119336	0.0109614	0.0111821	0.015342	0.0101948	0.00938503	0.0101541	0.013688	0.0121942	0.0140079	0.0123306	0.0119909	0.0114565	0.0126815	0.0106951	0.0103089	0.0104272	0.00980342	0.00989492	0.0147913	0.0114744	0.0119353	0.0159335	0.011722	0.0107813	0.0106814	0.0106611	0.0107593	0.00988053	0.0105591	0.00999905
P_0911	0.7886	350.884				0.016257	0.015345	0.0167572	0.0132993	0.0129079	0.018375	0.0121363	0.0166367	0.0379921	0.015927	0.0162267	0.021195	0.0167442	0.0145735	0.0163523	0.0136725	0.016218	0.0121968	0.0126815	0.0140221	0.0141644	0.0138057	0.0159181	0.0158202	0.017674	0.0174411	0.0189019	0.0217915	0.011722	0.0144504	0.0134151	0.0124628	0.0111895	0.0123722	0.0111562	0.0137987
P_0912	3.2067	369.107			C00007398:3-Indolylmethyldesulfoglucosinolate;	0.011288	0.012725	0.014298	0.0132993	0.0103953	0.0232681	0.0203648	0.0164506	0.034028	0.0207736	0.00938503	0.0101541	0.013688	0.0121942	0.0140079	0.0112747	0.0210968	0.0112274	0.0126815	0.0106951	0.0103089	0.0144623	0.00980342	0.00989492	0.0147913	0.0114744	0.0119353	0.0159335	0.011722	0.0228267	0.0106814	0.0106611	0.0107593	0.00988053	0.0105591	0.00999905	ATH001p0161343	3_W-09h_FDDAp.TXT_5	91	3.177	369.111	2061	370.119	336
P_0913	0.8656	369.058				0.0135456	0.018524	0.0266429	0.0132993	0.0165323	0.0147474	0.0127428	0.0111821	0.015342	0.011002	0.0129599	0.0101541	0.0182899	0.0229612	0.0164068	0.0112747	0.0119909	0.0181382	0.0126815	0.0148167	0.0112367	0.0104272	0.00980342	0.00989492	0.0273685	0.0170138	0.0176778	0.0239822	0.0143589	0.01319	0.0116019	0.0133141	0.0142543	0.00988053	0.0105591	0.00999905
P_0914	0.8562	365.987				0.0126636	0.0429534	0.0489509	0.0388938	0.0337196	0.0446252	0.0266963	0.0235463	0.026315	0.0212693	0.0163151	0.0172638	0.0158962	0.0327228	0.0394336	0.0310699	0.0437087	0.049865	0.0399254	0.0250862	0.0221804	0.0166727	0.0156267	0.0155339	0.0147913	0.0434905	0.0326043	0.0335687	0.0423842	0.0330673	0.0369377	0.0377828	0.0278008	0.0140501	0.0131952	0.0179783
P_0915	2.9463	365.12				0.0151972	0.0201819	0.0153068	0.0139835	0.0129846	0.0148024	0.0146114	0.0151124	0.019173	0.01074	0.00938503	0.0115959	0.013688	0.0180718	0.0168807	0.0112747	0.0119909	0.0112274	0.0126815	0.0106951	0.0103089	0.0114835	0.00980342	0.00989492	0.0147913	0.0175157	0.0179795	0.0159335	0.012867	0.0107813	0.0131511	0.0106611	0.0107593	0.00988053	0.0105591	0.00999905
P_0916	4.0685	363.142				0.011288	0.012725	0.014298	0.0132993	0.0103953	0.0119336	0.0109614	0.0111821	0.0193002	0.0101948	0.00938503	0.0101541	0.013688	0.0142672	0.0156393	0.0170398	0.0184793	0.0178754	0.0227109	0.0144142	0.0194168	0.0165101	0.0103286	0.0117834	0.0147913	0.0121309	0.0119353	0.0159335	0.0125887	0.0107813	0.0119306	0.0106611	0.0107593	0.00988053	0.0105591	0.00999905
P_0917	0.9942	363.13				0.011288	0.012725	0.014298	0.0132993	0.0103953	0.0119336	0.0109614	0.0111821	0.015342	0.0101948	0.00938503	0.0101541	0.013688	0.0121942	0.0140079	0.0112747	0.0119909	0.0112274	0.0126815	0.0106951	0.0103089	0.0104272	0.00980342	0.00989492	0.0178999	0.0177306	0.0178494	0.043057	0.0288749	0.0283612	0.0246526	0.0250189	0.0247463	0.0162546	0.0139474	0.0155191
P_0918	1.779	363.129				0.011288	0.012725	0.014298	0.0132993	0.0103953	0.0119336	0.0109614	0.0111821	0.015342	0.0101948	0.00938503	0.0101541	0.013688	0.0121942	0.0140079	0.0112747	0.0119909	0.0112274	0.0126815	0.0106951	0.0103089	0.0104272	0.00980342	0.00989492	0.0228972	0.0231075	0.0254222	0.050541	0.0312659	0.0338668	0.0461432	0.0424194	0.0316952	0.0208069	0.0206636	0.0252254	ATH001p0014497	1_D-24h_FDDAp.TXT_7	37	1.777	363.129	1284	364.115	189
P_0919	4.3451	363.069				0.011662	0.0155565	0.0184261	0.0132993	0.0150273	0.0119336	0.0109614	0.0111821	0.0288381	0.0101948	0.00938503	0.0102978	0.013688	0.0122322	0.0143212	0.0112747	0.0143711	0.0120988	0.0126815	0.0120854	0.0105616	0.0104272	0.00980342	0.00989492	0.0147913	0.0126907	0.0167763	0.0159335	0.011722	0.0117301	0.0106814	0.0106611	0.0107593	0.00988053	0.0105591	0.00999905
P_0920	4.2884	363.068				0.011288	0.012725	0.0153704	0.0132993	0.0114926	0.0119336	0.0109614	0.0111821	0.02531	0.0101948	0.00938503	0.0101541	0.013688	0.0122322	0.014975	0.0112747	0.0119909	0.0112274	0.0145984	0.012328	0.0103089	0.0104272	0.00980342	0.00989492	0.0147913	0.0114744	0.0133262	0.0159335	0.011722	0.0107813	0.0130905	0.0106611	0.0107593	0.00988053	0.0105591	0.00999905
P_0921	2.7353	362.006				0.011288	0.012725	0.014298	0.0132993	0.0103953	0.0119336	0.0109614	0.0111821	0.015342	0.0101948	0.00938503	0.0101541	0.013688	0.0121942	0.0140079	0.0112747	0.0119909	0.0113652	0.0133209	0.0106951	0.0113604	0.0104272	0.00980342	0.00989492	0.0147913	0.0114744	0.0119353	0.0159335	0.011722	0.0107813	0.0106814	0.0106611	0.0129328	0.00988053	0.0105591	0.00999905
P_0922	2.8221	361.11				0.011288	0.012725	0.014298	0.0132993	0.0103953	0.0119336	0.0109614	0.0111821	0.015342	0.0101948	0.00938503	0.0101541	0.013688	0.0121942	0.0140079	0.0112747	0.0119909	0.0112274	0.0126815	0.0106951	0.0103089	0.0104272	0.00980342	0.00989492	0.0147913	0.0114744	0.0119353	0.0159335	0.011839	0.0107813	0.0218003	0.017409	0.0125795	0.00988053	0.0105591	0.00999905	ATH001p0013974	1_D-24h_FDDAp.TXT_5	120	2.782	361.109	2417	362.124	303
P_0923	2.4272	361.109				0.011288	0.012725	0.014298	0.0132993	0.0103953	0.0119336	0.0109614	0.0111821	0.015342	0.0101948	0.00938503	0.0101541	0.013688	0.0121942	0.0140079	0.0112747	0.0119909	0.0112274	0.0126815	0.0106951	0.0103089	0.0104272	0.00980342	0.00989492	0.0147913	0.0114744	0.0119353	0.023642	0.026461	0.0243226	0.0310004	0.0282594	0.0309897	0.0122123	0.0105591	0.00999905	ATH001p0013957	1_D-24h_FDDAp.TXT_5	102	2.432	361.107	1123	362.093	114
P_0924	2.7196	361.109				0.011288	0.012725	0.014298	0.0132993	0.0103953	0.0119336	0.0109614	0.0111821	0.015342	0.0101948	0.00938503	0.0101541	0.013688	0.0121942	0.0140079	0.0112747	0.0119909	0.0112274	0.0126815	0.0106951	0.0103089	0.0104272	0.00980342	0.00989492	0.0315583	0.0350141	0.0457409	0.145052	0.149644	0.127699	0.269645	0.2317	0.232917	0.125789	0.0400389	0.0592509	ATH001p0013972	1_D-24h_FDDAp.TXT_5	118	2.756	361.108	9868	362.11	1534
P_0925	2.7634	361.108				0.011288	0.012725	0.014298	0.0132993	0.0103953	0.0119336	0.0109614	0.0111821	0.015342	0.0101948	0.00938503	0.0101541	0.013688	0.0121942	0.0140079	0.0112747	0.0119909	0.0112274	0.0126815	0.0106951	0.0103089	0.0104272	0.00980342	0.00989492	0.0147913	0.0129052	0.0169749	0.0279497	0.0951227	0.0247068	0.163688	0.0552354	0.0431928	0.0521176	0.0128644	0.0130388	ATH001p0013972	1_D-24h_FDDAp.TXT_5	118	2.756	361.108	9868	362.11	1534
P_0926	1.534	361.002				0.011288	0.012725	0.014298	0.0132993	0.0103953	0.0119336	0.0109614	0.0111821	0.0153854	0.0101948	0.00938503	0.0101541	0.013688	0.0121942	0.0140079	0.0112747	0.0119909	0.0112274	0.0126815	0.0106951	0.0103089	0.0104272	0.00980342	0.00989492	0.0147913	0.0114744	0.0119353	0.0159335	0.011722	0.0107813	0.0106814	0.0106611	0.0110393	0.0117578	0.0105591	0.00999905
P_0927	2.73	360.103				0.011288	0.012725	0.014298	0.0132993	0.0103953	0.0119336	0.0109614	0.0111821	0.015342	0.0101948	0.00938503	0.0101541	0.013688	0.0121942	0.0140079	0.0112747	0.0119909	0.0112274	0.0126815	0.0106951	0.0103089	0.0104272	0.00980342	0.00989492	0.0147913	0.0114744	0.0119353	0.0270694	0.0275033	0.0212823	0.0545737	0.0368821	0.0384121	0.0233639	0.0105591	0.0103277
P_0928	0.846	380.766				0.0221166	0.018261	0.0202948	0.0220757	0.0214583	0.0168178	0.0206681	0.0190666	0.132898	0.0244387	0.0135196	0.019592	0.0255663	0.0214816	0.0166442	0.0192755	0.0160795	0.0176217	0.0178945	0.0149099	0.0187016	0.0255279	0.0145483	0.0141165	0.0217331	0.025345	0.0194784	0.0204218	0.015406	0.0197146	0.0208588	0.0209885	0.0172364	0.0212629	0.0155746	0.0187812	ATH001p0166897	3_W-24h_FDDAp.TXT_11	8	0.843	380.768	1117	381.776	32
[truncated: 1,245 more rows]
[truncated: 4 more columns]

## Sheet: Legend
	Dataset S1. Entire data set of the untargeted metabolomics.
	Column	Name	Details
	A	Record ID	Identifier of each record. P and N indicate records collected in positive and negative ion modes, respectively.
	B	tR (min)	Retention time (min)
	C	m/z	m/z value
[truncated: 54 more rows]
